# Supplementary material for: N-(3,5-Dimethyl­phen­yl)-4-methyl­benzamide
Source: Acta Crystallogr Sect E Struct Rep Online. 2011 Nov 2;67(Pt 12):o3147. doi: 10.1107/S1600536811044904 (PMC3238820; doi:10.1107/S1600536811044904)
Supplement: Supplementary file 2 [file e-67-o3147-Isup2.hkl]

# 
# h,k,l, Fc-squared, Fo-squared, sigma(Fo-squared) and status flag 
# 
data_I
_shelx_title ' ' 
_shelx_refln_list_code          4 
_shelx_F_calc_maximum      120.97 
_exptl_crystal_F_000       512.00 
_reflns_d_resolution_high  0.7218 
 
loop_ 
 _symmetry_equiv_pos_as_xyz 
 'x, y, z' 
 '-x, y+1/2, -z+1/2' 
 '-x, -y, -z' 
 'x, -y-1/2, z-1/2' 
 
_cell_length_a    15.9048 
_cell_length_b     9.0323 
_cell_length_c     9.6774 
_cell_angle_alpha  90.000 
_cell_angle_beta   93.619 
_cell_angle_gamma  90.000 
 
_shelx_F_squared_multiplier     1.000 
 
loop_ 
 _refln_index_h 
 _refln_index_k 
 _refln_index_l 
 _refln_F_squared_calc 
 _refln_F_squared_meas 
 _refln_F_squared_sigma 
 _refln_observed_status 
   3   0   0      891.96      848.02      4.24 o 
   4   0   0     3970.30     3897.22     85.99 o 
   5   0   0      259.69      289.38      4.41 o 
   6   0   0      275.38      254.35      3.53 o 
   7   0   0     2370.35     2410.91    145.82 o 
   8   0   0     7115.12     7884.82    125.77 o 
   9   0   0      313.60      336.89      4.99 o 
  10   0   0       71.17       73.25      4.17 o 
  11   0   0       11.67       10.96      2.02 o 
  12   0   0       14.90       14.46      2.51 o 
  13   0   0        3.54        4.72      2.42 o 
  14   0   0        3.23        2.98      2.54 o 
  15   0   0       99.91       85.76      5.89 o 
  18   0   0        0.01       -0.42      4.52 o 
  19   0   0        1.11        4.75      4.55 o 
  20   0   0        0.03       -4.88      4.89 o 
   3   1   0        9.11        9.74      0.91 o 
   4   1   0      384.84      422.22      6.90 o 
   5   1   0       58.90       45.32      1.79 o 
   6   1   0     1251.39     1248.82      5.39 o 
   7   1   0      199.89      221.50      5.11 o 
   8   1   0      161.53      192.07      4.36 o 
   9   1   0        2.39        0.74      0.98 o 
  10   1   0        0.22       -0.01      1.06 o 
  11   1   0       13.85       13.60      1.53 o 
  12   1   0        8.65        9.73      1.85 o 
  13   1   0       47.44       41.21      2.53 o 
  14   1   0        3.65        7.70      2.08 o 
  15   1   0       28.31       27.48      2.86 o 
  16   1   0        1.50        2.99      2.30 o 
  17   1   0        3.50        3.25      2.43 o 
  18   1   0        5.81        4.96      2.65 o 
  19   1   0        0.52        3.44      3.14 o 
  20   1   0        0.17       -1.88      5.04 o 
   0   2   0      536.41      563.78      5.44 o 
   1   2   0     6059.13     6173.57     49.94 o 
   2   2   0     1211.92     1180.35      5.87 o 
   3   2   0     1270.97     1276.44     13.31 o 
   4   2   0      297.19      288.71      5.50 o 
   5   2   0      679.58      651.26      5.49 o 
   6   2   0      349.28      338.17      4.00 o 
   7   2   0     1136.09     1286.92     39.74 o 
   8   2   0        7.08        5.84      1.05 o 
   9   2   0       69.45       62.67      1.70 o 
  10   2   0       53.50       58.02      2.30 o 
  11   2   0        4.03        3.31      1.16 o 
  12   2   0       28.02       24.48      2.18 o 
  13   2   0        0.22        0.77      1.86 o 
  14   2   0       11.39       12.80      2.32 o 
  15   2   0       40.03       32.87      2.77 o 
  16   2   0        3.27        3.03      2.37 o 
  17   2   0        0.14       -1.31      2.58 o 
  18   2   0        3.42        1.55      2.62 o 
  19   2   0        2.64        1.99      2.75 o 
  20   2   0        0.33        0.07      4.77 o 
   1   3   0      507.55      496.31      6.84 o 
   2   3   0     1172.92     1240.32     24.01 o 
   3   3   0      206.25      194.22      3.26 o 
   4   3   0        0.83        0.10      1.38 o 
   5   3   0      205.65      188.46      4.62 o 
   6   3   0       40.68       57.18      2.43 o 
   7   3   0       16.72       31.22      1.71 o 
   8   3   0        7.60        6.01      1.25 o 
   9   3   0       75.60       58.15      5.08 o 
  10   3   0       50.75       62.66      1.76 o 
  11   3   0        4.41        3.10      1.80 o 
  12   3   0       13.47        5.01      2.40 o 
  13   3   0        8.47        3.65      2.03 o 
  14   3   0       19.91       20.43      2.47 o 
  15   3   0        3.41        4.12      2.29 o 
  16   3   0        4.27        4.10      2.49 o 
  17   3   0        4.53        4.56      2.53 o 
  18   3   0        0.05        0.14      2.55 o 
  19   3   0        0.10        0.48      2.74 o 
   0   4   0       13.05        4.89      2.16 o 
   1   4   0      452.58      501.19      5.25 o 
   2   4   0      386.18      403.39      8.71 o 
   3   4   0       31.78       46.58      2.23 o 
   4   4   0       46.42       64.23      2.52 o 
   5   4   0      457.52      436.13      9.08 o 
   6   4   0       25.27       24.15      1.51 o 
   7   4   0        0.46        0.42      1.20 o 
   8   4   0        0.02       -0.04      1.26 o 
   9   4   0       86.67       80.30      2.74 o 
  10   4   0      228.84      235.66      4.29 o 
  11   4   0       84.44       71.15      3.00 o 
  12   4   0        7.88        7.49      2.18 o 
  13   4   0       96.35      107.73      8.68 o 
  14   4   0      134.68      144.59      5.87 o 
  15   4   0       16.31       13.38      2.63 o 
  16   4   0        9.23       11.63      2.70 o 
  17   4   0        4.63        5.75      2.68 o 
  18   4   0       19.41       21.95      3.20 o 
  19   4   0        0.40        2.78      4.76 o 
   1   5   0      361.94      331.17      5.08 o 
   2   5   0       97.94       94.75      3.02 o 
   3   5   0       85.38       93.92      3.12 o 
   4   5   0       60.19       59.28      2.21 o 
   5   5   0       30.68       26.10      1.83 o 
   6   5   0        4.17        3.32      1.21 o 
   7   5   0        0.71       -0.15      1.17 o 
   8   5   0       19.05       20.00      2.01 o 
   9   5   0        6.64        6.01      1.89 o 
  10   5   0      254.36      259.56      6.81 o 
  11   5   0       33.40       39.05      2.76 o 
  12   5   0       13.42       13.51      2.26 o 
  13   5   0        3.64        1.14      2.22 o 
  14   5   0        2.52        0.84      2.43 o 
  15   5   0        5.36        5.51      2.66 o 
  16   5   0       21.10       17.98      3.02 o 
  17   5   0        0.80        1.11      2.79 o 
  18   5   0       16.93       21.09      3.99 o 
   0   6   0       57.66       45.62      2.69 o 
   1   6   0       95.01      105.28      2.51 o 
   2   6   0      108.50      114.38      3.21 o 
   3   6   0        7.93        8.69      1.46 o 
   4   6   0       29.91       24.86      1.68 o 
   5   6   0        0.64        1.36      1.87 o 
   6   6   0       27.04       25.28      2.66 o 
   7   6   0      108.98      122.79      3.45 o 
   8   6   0        0.25       -0.13      1.94 o 
   9   6   0       63.17       62.61      3.13 o 
  10   6   0       13.45       14.72      2.37 o 
  11   6   0       11.93       10.37      2.23 o 
  12   6   0        0.14       -0.73      2.28 o 
  13   6   0        9.80        5.37      2.42 o 
  14   6   0       34.81       32.29      3.21 o 
  15   6   0       32.57       37.30      3.48 o 
  16   6   0        0.17        1.88      2.77 o 
  17   6   0        0.08        1.46      3.34 o 
   1   7   0       93.58      110.97      4.12 o 
   2   7   0      120.72      120.51      4.22 o 
   3   7   0        1.21        2.19      2.10 o 
   4   7   0       10.24       11.29      2.38 o 
   5   7   0        2.21        2.29      2.27 o 
   6   7   0       52.93       52.21      3.47 o 
   7   7   0        0.18        1.43      2.18 o 
   8   7   0      241.59      260.90     14.57 o 
   9   7   0       40.76       40.38      3.00 o 
  10   7   0        1.09        1.97      2.15 o 
  11   7   0        5.72        2.75      2.29 o 
  12   7   0        7.47        6.45      2.50 o 
  13   7   0        0.31       -0.91      2.41 o 
  14   7   0        0.48       -0.32      2.67 o 
  15   7   0        3.27        3.40      2.71 o 
  16   7   0       16.52       17.01      4.05 o 
   0   8   0        2.31        1.26      3.67 o 
   1   8   0       73.37       81.99      4.16 o 
   2   8   0       14.79       14.35      2.92 o 
   3   8   0        1.12        1.69      2.47 o 
   4   8   0       38.00       43.09      3.53 o 
   5   8   0        2.06        2.80      2.73 o 
   6   8   0       35.05       35.92      3.70 o 
   7   8   0       66.64       74.10      4.52 o 
   8   8   0        0.34        1.38      2.41 o 
   9   8   0        0.00       -0.88      2.37 o 
  10   8   0        0.20       -0.59      2.43 o 
  11   8   0        0.28       -0.20      2.51 o 
  12   8   0        1.22        2.69      2.44 o 
  13   8   0        4.05        5.66      2.74 o 
  14   8   0        1.11       -0.82      2.94 o 
  15   8   0        2.02        3.04      4.91 o 
   1   9   0        4.30        1.49      2.94 o 
   2   9   0       16.58       17.32      3.31 o 
   3   9   0       53.44       56.17      4.20 o 
   4   9   0        0.54       -0.90      3.23 o 
   5   9   0      116.54      115.64      5.51 o 
   6   9   0       18.31       20.48      3.84 o 
   7   9   0        2.86        2.84      3.07 o 
   8   9   0        0.40        0.35      2.44 o 
   9   9   0        0.97       -1.00      2.55 o 
  10   9   0        0.59        2.58      2.65 o 
  11   9   0        0.01        2.17      2.73 o 
  12   9   0        1.29       -1.60      2.78 o 
  13   9   0        1.23        0.37      5.03 o 
   0  10   0        0.59        3.04      4.52 o 
   1  10   0        0.38       -0.01      3.13 o 
   2  10   0       11.51        8.16      3.22 o 
   3  10   0       10.00       10.48      3.48 o 
   4  10   0        2.32        5.77      3.57 o 
   5  10   0       36.65       32.80      4.22 o 
   6  10   0       21.20       22.11      3.82 o 
   7  10   0        0.87        0.26      3.56 o 
   8  10   0        0.20        1.01      2.70 o 
   9  10   0        3.57        2.31      2.75 o 
  10  10   0        1.63       -0.61      6.01 o 
   1  11   0        0.29        2.70      3.22 o 
   2  11   0        1.86        0.85      3.38 o 
   3  11   0        0.48        4.35      3.44 o 
   4  11   0        0.05       -0.68      3.60 o 
   5  11   0        1.14        2.91      3.56 o 
 -19   1   1        3.31        5.31      4.73 o 
 -18   1   1        4.18        2.72      2.65 o 
 -17   1   1       13.48       15.63      2.74 o 
 -16   1   1        2.21        1.52      2.24 o 
 -15   1   1       70.55       71.36      3.90 o 
 -14   1   1        4.19        3.67      1.92 o 
 -13   1   1        0.13        1.17      1.66 o 
 -12   1   1       19.79       14.89      1.40 o 
 -11   1   1       97.23      115.65      3.24 o 
 -10   1   1       99.43      125.47      2.21 o 
  -9   1   1      121.73       94.71      1.89 o 
  -8   1   1      259.57      258.17      3.21 o 
  -7   1   1      272.37      303.87      2.58 o 
  -6   1   1      164.20      164.99      2.14 o 
  -5   1   1      149.33      140.31      2.63 o 
  -4   1   1       38.99       31.54      3.06 o 
  -3   1   1     4621.19     4383.96     73.32 o 
  -2   1   1     3818.63     3808.12     87.78 o 
   2   1   1       10.88        7.08      0.74 o 
   3   1   1      107.26      102.40      1.59 o 
   4   1   1      204.99      176.19      4.07 o 
   5   1   1        2.13        3.51      0.83 o 
   6   1   1       13.69       10.67      1.08 o 
   7   1   1       98.92       89.78      3.11 o 
   8   1   1        2.29        4.39      1.11 o 
   9   1   1      165.97      160.43      3.75 o 
  10   1   1       20.35       23.61      1.18 o 
  11   1   1        2.72        3.27      1.12 o 
  12   1   1       14.23       13.56      1.96 o 
  13   1   1        5.05        4.32      1.90 o 
  14   1   1       10.12        7.45      2.14 o 
  15   1   1       14.57        9.46      2.41 o 
  16   1   1        4.70        2.56      2.29 o 
  17   1   1        0.03       -1.45      2.44 o 
  18   1   1        4.60        4.08      2.53 o 
  19   1   1        1.27        1.89      3.19 o 
  20   1   1        0.15       -4.47      4.83 o 
 -20   2   1        1.30       -0.06      4.76 o 
 -19   2   1        6.80        9.18      2.84 o 
 -18   2   1        0.21        2.33      2.56 o 
 -17   2   1       29.89       27.47      2.95 o 
 -16   2   1        0.22        1.30      2.28 o 
 -15   2   1       42.08       43.14      2.93 o 
 -14   2   1        5.30        4.44      2.03 o 
 -13   2   1       41.92       44.71      3.33 o 
 -12   2   1      180.91      187.18      6.76 o 
 -11   2   1      210.83      219.16      3.00 o 
 -10   2   1       83.59       91.74      1.88 o 
  -9   2   1      935.97      995.58      8.11 o 
  -8   2   1       41.77       38.19      2.82 o 
  -7   2   1        0.57        1.23      0.89 o 
  -6   2   1       13.97       15.04      1.27 o 
  -5   2   1      188.64      167.95      2.92 o 
  -4   2   1      138.59      135.10      2.41 o 
  -3   2   1     4017.47     3858.25     45.27 o 
  -2   2   1    12596.78    12521.73     75.89 o 
  -1   2   1    13946.27    14164.04    157.81 o 
   0   2   1     1087.02     1089.40     14.65 o 
   1   2   1      486.40      486.93      3.61 o 
   2   2   1      529.37      484.96      3.79 o 
   3   2   1      770.55      747.29     12.60 o 
   4   2   1      131.94      105.31      3.28 o 
   5   2   1      372.83      362.11      2.65 o 
   6   2   1     1412.05     1470.23      7.74 o 
   7   2   1      588.10      715.03      8.11 o 
   8   2   1        0.68        4.81      1.02 o 
   9   2   1        6.90        4.95      1.01 o 
  10   2   1        3.72        3.40      0.99 o 
  11   2   1       29.79       31.89      1.89 o 
  12   2   1      108.61      109.49      3.28 o 
  13   2   1       15.50       15.70      2.25 o 
  14   2   1      113.74       94.05      5.27 o 
  15   2   1       20.18       23.69      2.68 o 
  16   2   1        3.01        3.12      2.33 o 
  17   2   1        0.11        0.64      2.49 o 
  18   2   1        0.37        0.19      2.48 o 
  19   2   1        0.25        1.36      2.71 o 
 -20   3   1        2.54       15.00      5.20 o 
 -19   3   1        1.18       -0.04      2.97 o 
 -18   3   1        1.44        2.09      2.57 o 
 -17   3   1        0.11        0.79      2.42 o 
 -16   3   1       14.17       12.13      2.62 o 
 -15   3   1        3.87        2.44      2.16 o 
 -14   3   1        4.67        3.08      2.08 o 
 -13   3   1        0.59        0.24      1.93 o 
 -12   3   1       78.83       82.03      3.09 o 
 -11   3   1      190.12      189.62      6.82 o 
 -10   3   1       66.55       66.78      1.81 o 
  -9   3   1       27.52       27.22      1.33 o 
  -8   3   1       41.82       41.16      2.36 o 
  -7   3   1       68.78       60.59      2.03 o 
  -6   3   1       22.73       19.24      1.49 o 
  -5   3   1      162.68      174.81      5.34 o 
  -4   3   1       63.13       66.64      2.36 o 
  -3   3   1     3219.74     3291.17     57.11 o 
  -2   3   1      488.94      478.77      4.61 o 
  -1   3   1      631.01      619.09      7.58 o 
   0   3   1        7.96       15.66      1.54 o 
   1   3   1      617.98      623.25     15.10 o 
   2   3   1      422.16      425.18      5.28 o 
   3   3   1      359.85      359.59      3.37 o 
   4   3   1       10.28        5.24      1.22 o 
   5   3   1      540.36      537.18      7.57 o 
   6   3   1        4.09        3.53      1.31 o 
   7   3   1      135.75      130.62      2.35 o 
   8   3   1        2.85        3.64      1.20 o 
   9   3   1       92.94       89.87      1.89 o 
  10   3   1       41.83       35.74      1.56 o 
  11   3   1       50.37       48.04      2.51 o 
  12   3   1       26.32       23.03      2.33 o 
  13   3   1       84.13       79.58      3.31 o 
  14   3   1        4.36        4.64      2.34 o 
  15   3   1      149.03      164.38      4.69 o 
  16   3   1       31.85       33.20      3.17 o 
  17   3   1        3.17        4.14      2.50 o 
  18   3   1        0.03       -2.67      2.67 o 
  19   3   1        0.43       -0.43      2.71 o 
 -19   4   1        1.71        3.90      4.78 o 
 -18   4   1        2.01        0.45      3.75 o 
 -17   4   1        3.08        2.16      2.53 o 
 -16   4   1       14.55       16.48      2.80 o 
 -15   4   1       12.93       12.00      2.51 o 
 -14   4   1       10.52       13.39      2.45 o 
 -13   4   1       52.72       55.43      2.97 o 
 -12   4   1      166.03      173.15      4.55 o 
 -11   4   1      192.16      201.99     10.69 o 
 -10   4   1       61.31       61.55      2.65 o 
  -9   4   1        1.62        2.87      1.57 o 
  -8   4   1       79.77       97.91      2.14 o 
  -7   4   1       12.52       10.62      1.54 o 
  -6   4   1      131.71      130.58      3.42 o 
  -5   4   1      876.90      903.37     10.08 o 
  -4   4   1     1056.47     1116.14      8.33 o 
  -3   4   1      122.09      136.81      3.20 o 
  -2   4   1        5.12        0.59      1.54 o 
  -1   4   1        4.76        1.71      1.17 o 
   0   4   1        0.01        0.49      1.20 o 
   1   4   1      187.42      151.23      2.98 o 
   2   4   1       43.82       60.45      1.88 o 
   3   4   1       50.78       49.22      1.80 o 
   4   4   1        8.12        6.87      1.33 o 
   5   4   1     1092.55     1177.98      7.05 o 
   6   4   1      144.89      169.29      3.10 o 
   7   4   1      101.76      111.61      2.77 o 
   8   4   1      199.33      209.23      2.87 o 
   9   4   1      138.86      133.10      3.32 o 
  10   4   1       50.79       53.26      2.63 o 
  11   4   1       70.59       72.27      3.68 o 
  12   4   1       87.63       77.70      5.23 o 
  13   4   1       78.94      100.77      3.77 o 
  14   4   1        5.20        4.73      2.50 o 
  15   4   1        4.26        3.94      2.62 o 
  16   4   1       17.95       21.35      2.99 o 
  17   4   1        6.76        7.26      2.85 o 
  18   4   1        0.13       -1.27      2.80 o 
  19   4   1        1.24       -0.15      4.95 o 
 -19   5   1        1.36        2.27      4.60 o 
 -18   5   1        3.19        5.20      3.49 o 
 -17   5   1       35.92       40.53      3.63 o 
 -16   5   1        7.45        4.70      2.75 o 
 -15   5   1        0.00        0.43      2.45 o 
 -14   5   1        0.06       -0.20      2.30 o 
 -13   5   1        0.00       -0.38      2.18 o 
 -12   5   1       24.93       20.45      2.42 o 
 -11   5   1      104.64      116.10      3.68 o 
 -10   5   1      419.62      432.91     12.56 o 
  -9   5   1      210.98      218.73      4.18 o 
  -8   5   1       26.52       29.01      2.92 o 
  -7   5   1       48.13       41.05      1.72 o 
  -6   5   1       37.44       34.99      2.29 o 
  -5   5   1       14.74       15.49      1.74 o 
  -4   5   1      147.32      153.69      3.32 o 
  -3   5   1      215.66      246.37      6.52 o 
  -2   5   1      420.53      446.44     13.85 o 
  -1   5   1        0.11       -0.67      1.43 o 
   0   5   1      601.96      683.49      8.73 o 
   1   5   1       72.27       62.28      2.12 o 
   2   5   1       21.73       17.05      1.54 o 
   3   5   1       26.45       31.81      1.80 o 
   4   5   1        2.00        2.81      1.41 o 
   5   5   1        5.38        5.54      1.48 o 
   6   5   1       74.58       76.39      1.99 o 
   7   5   1       69.89       67.21      1.96 o 
   8   5   1        4.94        3.01      1.82 o 
   9   5   1        9.77        9.19      1.97 o 
  10   5   1        1.56        0.80      1.94 o 
  11   5   1        9.79        8.27      2.19 o 
  12   5   1       69.62       60.21      3.25 o 
  13   5   1        0.05       -0.94      2.43 o 
  14   5   1        1.83        2.91      2.52 o 
  15   5   1        2.37        1.60      2.53 o 
  16   5   1       26.72       25.96      3.23 o 
  17   5   1        1.44        4.16      2.76 o 
  18   5   1        0.16        3.28      3.47 o 
 -18   6   1        9.26       15.83      5.00 o 
 -17   6   1        0.39        0.42      3.50 o 
 -16   6   1        0.03       -1.55      2.78 o 
 -15   6   1       45.77       44.87      3.79 o 
 -14   6   1       19.17       19.89      2.94 o 
 -13   6   1       15.04       16.43      2.63 o 
 -12   6   1        1.26        1.20      2.19 o 
 -11   6   1        3.10        3.18      2.10 o 
 -10   6   1       51.54       47.78      2.85 o 
  -9   6   1        3.85        6.27      2.16 o 
  -8   6   1       98.44       97.73      5.20 o 
  -7   6   1      156.13      151.34      3.74 o 
  -6   6   1      112.55      110.35      4.80 o 
  -5   6   1        6.75        6.95      2.16 o 
  -4   6   1       84.50       85.43      3.09 o 
  -3   6   1        5.34        8.89      1.41 o 
  -2   6   1        1.54        0.38      1.35 o 
  -1   6   1       55.50       43.91      1.91 o 
   0   6   1      400.66      467.51      8.68 o 
   1   6   1       52.23       51.19      1.97 o 
   2   6   1       35.87       49.00      1.93 o 
   3   6   1       13.62        8.42      1.38 o 
   4   6   1        2.16        0.24      1.53 o 
   5   6   1        1.09        2.46      1.56 o 
   6   6   1       19.94       21.80      2.54 o 
   7   6   1       79.13       69.79      2.84 o 
   8   6   1       52.13       51.58      2.75 o 
   9   6   1      195.82      203.61      4.50 o 
  10   6   1      119.24      122.27      3.91 o 
  11   6   1        4.31        4.05      2.14 o 
  12   6   1        2.99        2.04      2.37 o 
  13   6   1        0.34       -0.10      2.36 o 
  14   6   1       10.70       10.39      2.74 o 
  15   6   1        0.48        1.17      2.69 o 
  16   6   1        2.16        2.94      3.73 o 
  17   6   1        3.42        5.88      3.87 o 
 -17   7   1        2.51        2.96      4.55 o 
 -16   7   1        0.83       -0.69      4.56 o 
 -15   7   1        1.20        1.42      2.85 o 
 -14   7   1        3.30        3.33      2.77 o 
 -13   7   1        1.71        2.16      2.59 o 
 -12   7   1        3.35        3.79      2.32 o 
 -11   7   1        4.64        3.12      2.33 o 
 -10   7   1       18.42       15.12      2.51 o 
  -9   7   1       13.80       13.50      2.37 o 
  -8   7   1       20.42       18.73      2.50 o 
  -7   7   1      157.97      165.01      5.17 o 
  -6   7   1       56.62       52.28      3.53 o 
  -5   7   1        9.87       12.09      2.67 o 
  -4   7   1        3.80        3.01      2.30 o 
  -3   7   1       34.12       33.46      2.85 o 
  -2   7   1        9.24        9.74      2.29 o 
  -1   7   1       19.59       23.61      2.72 o 
   0   7   1       60.85       57.65      3.66 o 
   1   7   1       40.71       41.63      6.94 o 
   2   7   1        1.16        0.66      2.27 o 
   3   7   1       29.04       23.78      2.64 o 
   4   7   1       13.07       14.01      2.56 o 
   5   7   1        0.93       -1.35      2.21 o 
   6   7   1       16.24       17.20      2.71 o 
   7   7   1        0.17        1.92      2.03 o 
   8   7   1       61.03       57.88      3.75 o 
   9   7   1       70.32       72.11      3.48 o 
  10   7   1        4.58        5.25      2.31 o 
  11   7   1        0.03        0.35      2.41 o 
  12   7   1        0.04        0.24      2.29 o 
  13   7   1        0.63        0.65      2.64 o 
  14   7   1        6.28        3.68      2.79 o 
  15   7   1        0.96        0.39      4.46 o 
  16   7   1        3.74        1.07      3.71 o 
 -15   8   1        0.05        2.25      4.48 o 
 -14   8   1        2.07        1.24      2.76 o 
 -13   8   1        7.68        9.19      2.98 o 
 -12   8   1        6.82        7.97      2.79 o 
 -11   8   1       17.32       20.59      2.83 o 
 -10   8   1        3.53        3.66      2.40 o 
  -9   8   1        1.28        3.47      2.33 o 
  -8   8   1       14.81       15.62      2.53 o 
  -7   8   1       40.14       35.77      3.66 o 
  -6   8   1        0.94        1.25      3.09 o 
  -5   8   1       26.70       24.77      3.29 o 
  -4   8   1        2.18       -0.25      2.71 o 
  -3   8   1        0.63       -2.37      2.49 o 
  -2   8   1       16.77       16.67      2.79 o 
  -1   8   1        0.03       -0.81      2.41 o 
   0   8   1       12.25        9.11      2.70 o 
   1   8   1       28.39       25.27      3.04 o 
   2   8   1       45.42       49.61      3.60 o 
   3   8   1       12.81       16.09      2.95 o 
   4   8   1       45.06       47.17      3.69 o 
   5   8   1       23.94       22.49      3.23 o 
   6   8   1       10.86       11.21      3.03 o 
   7   8   1        0.00       -1.01      2.43 o 
   8   8   1        7.16        9.66      2.57 o 
   9   8   1        0.30        0.25      2.29 o 
  10   8   1        5.76        7.61      2.58 o 
  11   8   1       11.79       15.78      2.81 o 
  12   8   1        5.77        7.77      2.67 o 
  13   8   1        3.18        2.80      2.81 o 
  14   8   1        0.29        4.73      5.30 o 
 -13   9   1        1.24        3.97      4.60 o 
 -12   9   1        8.79        9.38      3.02 o 
 -11   9   1        4.50        4.56      2.75 o 
 -10   9   1        0.67        1.53      2.53 o 
  -9   9   1        5.00        5.40      2.55 o 
  -8   9   1        0.50        1.61      2.42 o 
  -7   9   1        0.96        1.95      3.28 o 
  -6   9   1       10.73        7.56      3.20 o 
  -5   9   1        1.62        1.85      3.14 o 
  -4   9   1        2.68        3.78      2.93 o 
  -3   9   1        8.82        6.77      3.05 o 
  -2   9   1        0.00        0.60      2.85 o 
  -1   9   1        0.89        0.87      2.79 o 
   0   9   1        1.61        2.71      2.77 o 
   1   9   1        2.46        2.31      2.96 o 
   2   9   1       38.36       35.73      3.81 o 
   3   9   1       11.90        9.39      3.05 o 
   4   9   1       14.45       12.08      3.33 o 
   5   9   1       28.43       28.60      3.86 o 
   6   9   1       11.51       14.60      3.40 o 
   7   9   1        5.79        3.39      2.61 o 
   8   9   1        0.07       -2.26      2.43 o 
   9   9   1        1.44        0.11      2.67 o 
  10   9   1        2.85        5.34      2.77 o 
  11   9   1        2.09        2.75      2.67 o 
  12   9   1        1.41        0.66      3.41 o 
 -11  10   1        0.00        1.38      4.50 o 
 -10  10   1        0.03        5.47      4.52 o 
  -9  10   1        0.84        0.53      2.56 o 
  -8  10   1        1.31        2.43      2.58 o 
  -7  10   1        5.35        2.10      3.41 o 
  -6  10   1        9.14        8.33      5.99 o 
  -5  10   1        8.11        6.57      3.39 o 
  -4  10   1       12.45       10.78      3.64 o 
  -3  10   1       12.85       15.21      3.82 o 
  -2  10   1        0.27        1.52      3.23 o 
  -1  10   1        0.19       -1.12      3.09 o 
   0  10   1        0.81        0.27      3.21 o 
   1  10   1        0.15       -2.45      3.32 o 
   2  10   1        4.07        1.37      3.19 o 
   3  10   1        3.68        4.28      3.56 o 
   4  10   1        2.32        4.49      3.53 o 
   5  10   1       13.35       12.90      3.61 o 
   6  10   1        0.50        1.95      3.36 o 
   7  10   1        3.94        6.98      2.91 o 
   8  10   1        1.62       -1.19      2.82 o 
   9  10   1        0.67       -3.06      3.06 o 
  10  10   1        7.45        8.98      5.52 o 
  -5  11   1       10.20        8.02      3.74 o 
  -4  11   1       21.70       22.59      4.08 o 
  -3  11   1        6.77        6.55      3.60 o 
  -2  11   1        0.69       -1.74      3.43 o 
  -1  11   1        0.07        0.83      3.28 o 
   0  11   1        0.09        3.85      3.17 o 
   1  11   1        0.05        1.21      3.29 o 
   2  11   1        0.81       -2.84      3.55 o 
   3  11   1       21.57       22.65      4.05 o 
   4  11   1       39.67       34.35      4.57 o 
   5  11   1        4.58        6.01      5.47 o 
   6  11   1        0.21       -1.48      5.38 o 
 -19   0   2        4.06        2.44      4.50 o 
 -18   0   2       15.97        7.99      4.49 o 
 -17   0   2       87.11       92.32      7.12 o 
 -13   0   2       86.25       66.06      5.29 o 
 -12   0   2       78.37       86.04      3.48 o 
 -11   0   2       42.33       48.43      1.96 o 
 -10   0   2      273.66      277.31      5.44 o 
  -9   0   2      213.87      237.70      3.30 o 
  -8   0   2       23.14       23.80      1.43 o 
  -7   0   2      174.72      165.04      2.44 o 
  -6   0   2       23.49       21.10      1.15 o 
  -5   0   2      449.30      479.93     19.47 o 
  -4   0   2      459.19      472.41      4.31 o 
  -3   0   2     2191.21     2068.49     32.96 o 
  -2   0   2      208.53      159.32      2.62 o 
  -1   0   2     5776.23     5748.24     44.77 o 
   0   0   2     4722.27     4343.99     25.37 o 
   1   0   2      107.73      105.56      1.89 o 
   2   0   2     2781.32     2535.70     24.86 o 
   3   0   2     1223.62     1304.74     20.70 o 
   4   0   2      411.12      390.14      8.20 o 
   5   0   2      198.20      215.60      3.12 o 
   6   0   2        6.57        5.24      1.15 o 
   7   0   2      133.80      159.99      3.38 o 
   8   0   2      216.22      234.32     12.15 o 
   9   0   2       12.87       15.37      1.64 o 
  10   0   2      190.83      197.31      5.36 o 
  11   0   2        6.18        3.50      1.65 o 
  12   0   2      624.45      669.91     30.09 o 
  13   0   2        9.60        4.22      2.52 o 
  14   0   2      221.91      242.13     16.47 o 
  15   0   2        5.14        1.46      3.69 o 
  16   0   2       43.33       41.04      5.36 o 
  17   0   2        0.64        1.45      4.06 o 
  18   0   2        4.40        4.12      4.42 o 
  19   0   2        0.14       -3.28      4.51 o 
  20   0   2       14.19       19.80      5.81 o 
 -19   1   2        0.12       -2.28      5.15 o 
 -18   1   2        1.30        1.97      4.54 o 
 -17   1   2        3.80        5.45      3.19 o 
 -16   1   2       34.28       32.81      2.99 o 
 -15   1   2       19.46       15.95      2.59 o 
 -14   1   2        0.38        0.67      1.88 o 
 -13   1   2        3.68        5.01      1.59 o 
 -12   1   2       44.94       44.66      3.04 o 
 -11   1   2      298.72      359.12      3.95 o 
 -10   1   2       59.14       47.72      1.35 o 
  -9   1   2      126.64      136.11      2.09 o 
  -8   1   2      207.81      218.27      3.09 o 
  -7   1   2      240.69      265.91      2.79 o 
  -6   1   2        0.81        0.32      0.69 o 
  -5   1   2       21.13       27.28      0.84 o 
  -4   1   2      684.49      712.52     11.29 o 
  -3   1   2     2844.33     2950.42     22.36 o 
  -2   1   2      518.01      522.52      3.94 o 
  -1   1   2    10749.80    10165.09     71.61 o 
   0   1   2     2576.31     2443.35     16.16 o 
   1   1   2      542.51      571.62      2.07 o 
   2   1   2      387.08      388.98      3.89 o 
   3   1   2      183.01      168.13      1.36 o 
   4   1   2      269.91      265.42      3.50 o 
   5   1   2      422.17      485.96      2.86 o 
   6   1   2     1266.09     1407.48      6.68 o 
   7   1   2      282.11      303.27      2.94 o 
   8   1   2      167.41      189.86      3.65 o 
   9   1   2      174.87      183.09      3.92 o 
  10   1   2       50.94       49.54      1.44 o 
  11   1   2       53.20       53.30      1.86 o 
  12   1   2       65.78       76.19      2.87 o 
  13   1   2      137.61      138.76     12.59 o 
  14   1   2        1.63       -1.00      2.10 o 
  15   1   2       30.45       23.36      3.48 o 
  16   1   2        0.04        1.40      2.27 o 
  17   1   2        3.79        3.33      2.50 o 
  18   1   2        0.02        1.08      2.54 o 
  19   1   2        0.19        4.07      3.17 o 
  20   1   2        1.95       -0.36      4.52 o 
 -19   2   2        1.05        3.49      2.64 o 
 -18   2   2       14.13       16.50      2.85 o 
 -17   2   2       12.84       18.24      2.83 o 
 -16   2   2       15.74       11.98      2.52 o 
 -15   2   2       11.25        9.54      2.23 o 
 -14   2   2       10.00        7.29      2.03 o 
 -13   2   2      151.59      154.04      5.52 o 
 -12   2   2      119.44      119.56      3.37 o 
 -11   2   2       59.04       66.20      1.93 o 
 -10   2   2      253.01      248.75      3.77 o 
  -9   2   2        3.31        3.54      0.95 o 
  -8   2   2       17.80       19.09      1.04 o 
  -7   2   2        3.84        7.37      0.92 o 
  -6   2   2       17.38       11.46      1.29 o 
  -5   2   2      915.16      890.19      9.99 o 
  -4   2   2      336.32      359.84      7.27 o 
  -3   2   2      765.52      718.95     13.18 o 
  -2   2   2    14634.89    14702.61    133.85 o 
  -1   2   2     1778.93     1736.86     22.77 o 
   0   2   2      143.14      147.10      3.92 o 
   1   2   2       72.26       76.69      1.33 o 
   2   2   2      200.75      197.15      2.01 o 
   3   2   2      243.50      227.26      3.53 o 
   4   2   2      537.75      570.65      5.91 o 
   5   2   2      906.26      986.60     11.27 o 
   6   2   2     1168.10     1315.08     11.76 o 
   7   2   2        3.07        1.61      0.87 o 
   8   2   2        6.06        3.73      0.93 o 
   9   2   2       39.94       48.93      1.47 o 
  10   2   2        0.79        0.67      0.95 o 
  11   2   2       76.99       81.05      5.43 o 
  12   2   2      176.57      175.06      4.30 o 
  13   2   2        0.17        0.43      1.98 o 
  14   2   2       78.38       71.90      3.23 o 
  15   2   2       82.12       65.98      3.40 o 
  16   2   2        2.21        1.45      2.39 o 
  17   2   2        0.85        1.20      2.46 o 
  18   2   2        0.39       -1.55      2.56 o 
  19   2   2        0.84       -1.65      2.88 o 
 -20   3   2        2.44        7.37      4.77 o 
 -19   3   2        3.02        3.67      2.70 o 
 -18   3   2        0.13        1.05      2.48 o 
 -17   3   2        0.04       -0.42      2.39 o 
 -16   3   2        0.11        0.75      2.30 o 
 -15   3   2        1.29        1.02      2.13 o 
 -14   3   2        0.37        0.40      1.97 o 
 -13   3   2       64.53       71.75      3.40 o 
 -12   3   2      266.33      295.24      6.58 o 
 -11   3   2      111.43      106.27      3.80 o 
 -10   3   2       21.67       22.49      1.66 o 
  -9   3   2        3.69        2.82      1.07 o 
  -8   3   2       13.32        9.46      2.22 o 
  -7   3   2        5.70        0.85      1.11 o 
  -6   3   2       75.58       45.74      1.57 o 
  -5   3   2      699.74      669.50      4.26 o 
  -4   3   2      371.82      466.75      7.65 o 
  -3   3   2       15.53       14.50      1.35 o 
  -2   3   2      365.37      358.64      9.67 o 
  -1   3   2      184.57      161.68      2.35 o 
   0   3   2      101.66       91.01      2.92 o 
   1   3   2       12.21        7.97      1.08 o 
   2   3   2      720.98      689.04      4.25 o 
   3   3   2      208.12      205.14      3.65 o 
   4   3   2      100.82      101.66      2.05 o 
   5   3   2      544.52      632.63     10.63 o 
   6   3   2      224.78      236.34      3.67 o 
   7   3   2       69.74       82.97      2.67 o 
   8   3   2      160.91      159.67      2.47 o 
   9   3   2       33.14       31.46      1.39 o 
  10   3   2       74.83       66.12      2.00 o 
  11   3   2      118.32      121.62      5.16 o 
  12   3   2        5.73        6.00      2.12 o 
  13   3   2       21.52       25.44      2.59 o 
  14   3   2       49.14       54.65      3.14 o 
  15   3   2       14.13       13.70      2.56 o 
  16   3   2        4.02        7.57      2.52 o 
  17   3   2        2.08        2.84      2.54 o 
  18   3   2        0.00        1.71      2.48 o 
  19   3   2        0.00       -0.87      3.17 o 
 -20   4   2        0.03       -4.81      4.81 o 
 -19   4   2        0.20       -4.05      4.91 o 
 -18   4   2        5.25        5.73      2.77 o 
 -17   4   2        0.12       -1.87      2.65 o 
 -16   4   2        0.74        2.09      2.35 o 
 -15   4   2        1.79        2.43      2.23 o 
 -14   4   2        3.63        3.74      2.08 o 
 -13   4   2       49.92       56.08      3.01 o 
 -12   4   2       11.79       15.67      2.21 o 
 -11   4   2      262.75      266.01      5.27 o 
 -10   4   2        0.78        1.45      1.79 o 
  -9   4   2        0.54        1.45      1.56 o 
  -8   4   2       72.18       68.90      2.36 o 
  -7   4   2       52.61       54.46      1.91 o 
  -6   4   2       36.44       29.24      1.55 o 
  -5   4   2      358.45      340.13      9.30 o 
  -4   4   2        8.27       10.11      1.56 o 
  -3   4   2     3426.19     3771.27     34.15 o 
  -2   4   2       62.72       66.44      2.06 o 
  -1   4   2       35.54       33.06      1.62 o 
   0   4   2      247.87      264.01      4.59 o 
   1   4   2       54.72       52.11      1.75 o 
   2   4   2      160.19      161.84      2.64 o 
   3   4   2      213.72      231.07      3.07 o 
   4   4   2        0.00        1.07      1.23 o 
   5   4   2       10.56       11.73      1.29 o 
   6   4   2        2.56        0.40      1.14 o 
   7   4   2        1.02        0.00      1.21 o 
   8   4   2       37.59       31.36      1.61 o 
   9   4   2       46.11       37.52      1.92 o 
  10   4   2        4.52        5.69      1.83 o 
  11   4   2        0.61       -0.68      1.82 o 
  12   4   2       57.49       58.18      3.04 o 
  13   4   2      178.16      183.94      4.59 o 
  14   4   2        0.46        0.84      2.41 o 
  15   4   2        0.37       -0.80      2.47 o 
  16   4   2        9.71        8.59      2.56 o 
  17   4   2        3.35        8.52      2.76 o 
  18   4   2        2.80        4.52      2.74 o 
  19   4   2        0.00        0.09      5.14 o 
 -19   5   2        3.18        6.93      4.56 o 
 -18   5   2        2.31       -1.18      4.55 o 
 -17   5   2        7.55        8.52      2.96 o 
 -16   5   2       13.65       16.99      3.56 o 
 -15   5   2        0.89        0.34      2.37 o 
 -14   5   2        3.92        2.27      2.20 o 
 -13   5   2        0.13        0.43      2.17 o 
 -12   5   2        7.99        7.89      2.14 o 
 -11   5   2       14.84       13.92      2.14 o 
 -10   5   2      233.86      235.04      7.21 o 
  -9   5   2        1.97        4.51      1.96 o 
  -8   5   2      236.74      230.30      4.14 o 
  -7   5   2       27.18       28.89      1.75 o 
  -6   5   2       14.10       17.76      1.59 o 
  -5   5   2       17.33       16.49      1.53 o 
  -4   5   2       20.23       14.91      1.66 o 
  -3   5   2       73.24       83.65      2.46 o 
  -2   5   2      377.51      408.48      6.62 o 
  -1   5   2       12.64        8.61      1.48 o 
   0   5   2        3.43        5.31      1.38 o 
   1   5   2      168.02      188.70      4.32 o 
   2   5   2      155.08      172.32      5.80 o 
   3   5   2       75.89       89.48      2.43 o 
   4   5   2      153.86      159.05      3.29 o 
   5   5   2       10.75       10.42      1.41 o 
   6   5   2      110.26      111.47      2.26 o 
   7   5   2       50.15       42.84      1.97 o 
   8   5   2      137.27      151.69      3.05 o 
   9   5   2       25.74       25.03      2.47 o 
  10   5   2        0.00        1.37      1.90 o 
  11   5   2        0.41        0.93      2.04 o 
  12   5   2        1.34        2.44      2.19 o 
  13   5   2      136.10      131.88      4.35 o 
  14   5   2       19.42       20.04      2.91 o 
  15   5   2        4.98        4.28      2.45 o 
  16   5   2        3.45        3.70      2.71 o 
  17   5   2        1.05        2.00      2.70 o 
  18   5   2        1.76        5.18      4.91 o 
 -18   6   2        0.00        0.03      4.38 o 
 -17   6   2        1.97        0.32      4.36 o 
 -16   6   2        8.95       11.11      2.92 o 
 -15   6   2        2.57        0.72      2.64 o 
 -14   6   2        6.23        7.24      2.58 o 
 -13   6   2        0.85        0.42      2.30 o 
 -12   6   2        0.42        0.41      2.11 o 
 -11   6   2       21.18       23.33      2.53 o 
 -10   6   2       24.72       29.43      3.19 o 
  -9   6   2       10.43        9.82      2.21 o 
  -8   6   2       86.19       86.34      3.21 o 
  -7   6   2        0.22       -1.17      1.92 o 
  -6   6   2      172.42      174.09      4.71 o 
  -5   6   2       67.26       60.13      3.20 o 
  -4   6   2        3.56        2.39      1.55 o 
  -3   6   2       23.16       23.64      1.97 o 
  -2   6   2        4.78        6.91      1.37 o 
  -1   6   2       11.55        8.10      1.38 o 
   0   6   2       23.39       27.94      1.70 o 
   1   6   2       62.64       61.65      2.09 o 
   2   6   2       56.25       58.93      2.08 o 
   3   6   2       38.59       36.41      1.84 o 
   4   6   2        4.84        3.68      1.58 o 
   5   6   2       31.29       28.44      2.07 o 
   6   6   2        0.09       -0.44      1.71 o 
   7   6   2      154.06      160.10      3.87 o 
   8   6   2      161.92      161.66      4.00 o 
   9   6   2       49.35       44.26      2.76 o 
  10   6   2       26.50       19.98      2.46 o 
  11   6   2        0.00       -0.51      2.14 o 
  12   6   2       27.69       25.57      3.38 o 
  13   6   2        0.13       -1.33      2.58 o 
  14   6   2        0.33        0.61      2.42 o 
  15   6   2        3.43        9.36      2.64 o 
  16   6   2       14.25       18.72      3.15 o 
  17   6   2        1.75       -0.77      5.01 o 
 -17   7   2        0.51       -0.74      4.39 o 
 -16   7   2        2.89        2.82      4.88 o 
 -15   7   2        0.00        1.01      2.80 o 
 -14   7   2        7.46       11.79      2.89 o 
 -13   7   2        2.51        3.35      2.52 o 
 -12   7   2        0.12        0.66      2.27 o 
 -11   7   2        5.14        8.12      2.40 o 
 -10   7   2       29.32       28.35      2.81 o 
  -9   7   2        7.82        9.30      2.26 o 
  -8   7   2        0.36       -0.97      2.15 o 
  -7   7   2       62.51       57.92      3.83 o 
  -6   7   2        1.42        2.64      2.48 o 
  -5   7   2        6.34        6.99      2.52 o 
  -4   7   2        7.03        8.31      2.31 o 
  -3   7   2        2.13        0.22      2.06 o 
  -2   7   2        1.38        4.22      2.17 o 
  -1   7   2        5.29        0.56      2.11 o 
   0   7   2       23.31       24.73      2.73 o 
   1   7   2       68.54       74.01      3.58 o 
   2   7   2       20.45       20.90      3.04 o 
   3   7   2        0.00       -0.83      2.28 o 
   4   7   2        5.50        5.77      2.32 o 
   5   7   2        0.15        0.81      2.32 o 
   6   7   2        5.34        4.75      2.50 o 
   7   7   2        0.95       -0.14      2.05 o 
   8   7   2        4.25        0.96      2.17 o 
   9   7   2       13.63       15.20      2.40 o 
  10   7   2        0.31        1.12      2.23 o 
  11   7   2        0.09       -0.35      2.34 o 
  12   7   2        6.09        3.28      2.65 o 
  13   7   2        2.96        4.48      2.60 o 
  14   7   2        6.20        7.52      2.72 o 
  15   7   2        0.17       -2.65      2.85 o 
  16   7   2        0.99       -2.86      4.93 o 
 -16   8   2        3.90        5.56      4.70 o 
 -15   8   2        5.55        4.37      4.53 o 
 -14   8   2        0.00       -3.03      3.40 o 
 -13   8   2        2.84        3.93      2.75 o 
 -12   8   2        0.40       -0.94      2.57 o 
 -11   8   2        1.26       -0.10      2.48 o 
 -10   8   2        5.41        5.83      2.43 o 
  -9   8   2        0.05        0.31      2.22 o 
  -8   8   2        8.76        6.95      2.40 o 
  -7   8   2       11.27       10.63      3.56 o 
  -6   8   2        0.05       -0.33      2.72 o 
  -5   8   2        1.76        2.16      2.67 o 
  -4   8   2        3.25        4.51      2.67 o 
  -3   8   2        0.09       -1.17      2.46 o 
  -2   8   2        4.14        3.44      2.64 o 
  -1   8   2       37.07       34.52      3.25 o 
   0   8   2       22.03       19.80      2.84 o 
   1   8   2        0.01       -1.44      2.35 o 
   2   8   2       14.34       16.53      2.88 o 
   3   8   2       32.91       31.06      3.32 o 
   4   8   2       31.30       31.10      3.29 o 
   5   8   2       21.87       27.01      3.25 o 
   6   8   2        0.93        0.64      2.78 o 
   7   8   2       64.13       62.98      3.71 o 
   8   8   2       40.67       37.03      3.07 o 
   9   8   2        2.99        3.74      2.49 o 
  10   8   2        5.17        5.62      2.55 o 
  11   8   2       17.20       16.28      2.94 o 
  12   8   2        3.31        4.61      2.63 o 
  13   8   2        2.27        4.17      2.74 o 
  14   8   2        1.13       -2.85      4.73 o 
  15   8   2        6.63        8.30      5.57 o 
 -14   9   2        0.02        2.06      4.67 o 
 -13   9   2        2.68        7.59      4.44 o 
 -12   9   2        0.04        0.39      3.38 o 
 -11   9   2        0.58        2.33      2.62 o 
 -10   9   2        0.61        2.30      2.45 o 
  -9   9   2        0.50        0.99      2.47 o 
  -8   9   2        0.45        0.64      2.46 o 
  -7   9   2        3.82        0.96      3.34 o 
  -6   9   2       39.85       35.07      3.89 o 
  -5   9   2       55.33       62.64      4.46 o 
  -4   9   2        1.45        0.93      2.88 o 
  -3   9   2        0.71        2.50      2.85 o 
  -2   9   2       16.67       15.94      3.16 o 
  -1   9   2        8.65        7.88      2.93 o 
   0   9   2        4.65        4.86      2.90 o 
   1   9   2       21.29       15.87      3.29 o 
   2   9   2       49.52       50.35      4.02 o 
   3   9   2       64.57       75.10      4.58 o 
   4   9   2        4.60        7.49      3.09 o 
   5   9   2        2.62        6.17      4.40 o 
   6   9   2       30.11       35.26      4.00 o 
   7   9   2       41.51       39.72      3.45 o 
   8   9   2        0.36       -0.60      2.57 o 
   9   9   2        1.01        3.02      2.59 o 
  10   9   2        0.03        0.23      2.66 o 
  11   9   2        0.29        2.02      2.71 o 
  12   9   2        0.47        2.78      4.43 o 
  13   9   2        0.01       -1.75      4.74 o 
 -12  10   2        0.83       11.49      4.60 o 
 -11  10   2        0.00        0.83      4.58 o 
 -10  10   2        0.03       -0.13      4.55 o 
  -9  10   2        0.01        1.15      2.71 o 
  -8  10   2        0.02        2.08      2.72 o 
  -7  10   2        1.55        3.80      3.29 o 
  -6  10   2        3.73        5.24      3.29 o 
  -5  10   2        0.77        0.93      3.13 o 
  -4  10   2        6.55        6.40      3.41 o 
  -3  10   2        8.33        5.29      3.28 o 
  -2  10   2        1.70        1.62      3.01 o 
  -1  10   2        1.83        3.16      3.10 o 
   0  10   2        1.91        1.32      3.13 o 
   1  10   2        0.08       -1.66      3.16 o 
   2  10   2        0.51        1.44      3.26 o 
   3  10   2        1.89        0.94      3.20 o 
   4  10   2        8.43        7.28      3.65 o 
   5  10   2        8.94        8.73      6.28 o 
   6  10   2        0.58        1.73      3.19 o 
   7  10   2        0.27       -0.41      2.80 o 
   8  10   2        7.19        8.09      2.99 o 
   9  10   2        2.20        0.74      4.74 o 
  10  10   2        0.16        1.05      4.63 o 
  -8  11   2        0.57       -5.13      5.13 o 
  -5  11   2        0.11        0.49      4.86 o 
  -4  11   2        0.01        1.23      4.75 o 
  -3  11   2        1.66        1.31      3.27 o 
  -2  11   2        0.12       -1.53      3.18 o 
  -1  11   2        0.20       -0.54      3.35 o 
   0  11   2        1.56        3.78      3.54 o 
   1  11   2        1.20        1.19      3.62 o 
   2  11   2        2.13        2.99      3.61 o 
   3  11   2        2.88        3.69      4.45 o 
   4  11   2        0.19        2.92      5.10 o 
   5  11   2        3.86        8.56      5.31 o 
   6  11   2        3.12        6.82      4.97 o 
 -19   1   3        0.60       -4.13      5.10 o 
 -18   1   3        0.82        5.13      4.65 o 
 -17   1   3       18.47       16.73      4.94 o 
 -16   1   3        1.73        2.20      2.82 o 
 -15   1   3        0.00       -2.92      2.92 o 
 -14   1   3       44.78       47.28      5.09 o 
 -13   1   3       87.41       89.01      2.35 o 
 -12   1   3        9.10        9.04      1.31 o 
 -11   1   3       31.33       32.76      1.50 o 
 -10   1   3       75.38       79.57      1.91 o 
  -9   1   3       85.38       84.41      1.48 o 
  -8   1   3        0.00        0.42      0.67 o 
  -7   1   3        6.22        7.62      0.70 o 
  -6   1   3      233.06      198.19      2.96 o 
  -5   1   3      219.21      263.84      3.04 o 
  -4   1   3      121.13      152.59      1.54 o 
  -3   1   3     2649.28     2576.80     21.58 o 
  -2   1   3     2351.86     2409.06     13.38 o 
  -1   1   3      816.90      860.11      6.82 o 
   0   1   3      390.75      359.57      4.04 o 
   1   1   3      116.08      110.69      1.24 o 
   2   1   3      215.16      215.97      2.25 o 
   3   1   3        0.65        1.05      0.46 o 
   4   1   3      760.91      832.79      5.08 o 
   5   1   3        1.04        0.74      0.57 o 
   6   1   3      600.76      656.42      3.98 o 
   7   1   3       54.77       59.98      1.29 o 
   8   1   3       25.36       27.12      1.05 o 
   9   1   3      164.19      157.93      1.90 o 
  10   1   3      177.67      177.77      2.42 o 
  11   1   3       82.93       72.39      2.31 o 
  12   1   3       74.43       79.53      3.51 o 
  13   1   3      337.37      337.30      8.31 o 
  14   1   3        8.62       14.14      2.33 o 
  15   1   3        0.53        0.52      2.15 o 
  16   1   3       10.11        8.30      2.46 o 
  17   1   3        2.48        1.78      2.51 o 
  18   1   3        2.56        5.97      2.75 o 
  19   1   3        4.65        4.20      4.76 o 
  20   1   3        0.11       -1.44      4.82 o 
 -19   2   3        0.00        0.45      3.42 o 
 -18   2   3        9.12        7.80      2.68 o 
 -17   2   3        0.00        0.32      2.40 o 
 -16   2   3        0.58        1.19      2.19 o 
 -15   2   3        1.84        1.20      2.11 o 
 -14   2   3        0.23       -0.99      2.07 o 
 -13   2   3       69.63       72.81      2.54 o 
 -12   2   3       73.54       66.46      3.01 o 
 -11   2   3       29.81       29.56      1.52 o 
 -10   2   3       54.03       51.29      1.44 o 
  -9   2   3       16.41       16.84      0.99 o 
  -8   2   3       42.34       40.66      1.50 o 
  -7   2   3       85.43       67.86      1.58 o 
  -6   2   3        1.12        0.43      0.93 o 
  -5   2   3      320.42      358.59      3.85 o 
  -4   2   3      133.27      126.42      1.54 o 
  -3   2   3     1351.47     1423.16     11.36 o 
  -2   2   3      723.62      641.19      3.23 o 
  -1   2   3      204.85      174.26      1.67 o 
   0   2   3      768.20      756.91      7.68 o 
   1   2   3       20.85       16.56      0.74 o 
   2   2   3      261.90      251.99      2.52 o 
   3   2   3     1134.61     1252.84      8.12 o 
   4   2   3     1075.68     1102.76     15.00 o 
   5   2   3       35.66       27.90      1.05 o 
   6   2   3      668.27      787.12      8.08 o 
   7   2   3       21.25       18.28      1.02 o 
   8   2   3      127.48      124.05      2.30 o 
   9   2   3        0.01        0.31      0.87 o 
  10   2   3      169.59      167.69      5.55 o 
  11   2   3      765.02      792.00      7.70 o 
  12   2   3        0.00        0.85      1.98 o 
  13   2   3       45.41       44.37      2.71 o 
  14   2   3        2.35        4.76      2.10 o 
  15   2   3        2.09        2.11      2.17 o 
  16   2   3        3.87        3.32      2.39 o 
  17   2   3        1.89        2.03      2.47 o 
  18   2   3       13.37       16.93      3.10 o 
  19   2   3        4.30        6.18      3.74 o 
 -20   3   3        2.52        1.35      4.69 o 
 -19   3   3        3.31        1.32      4.30 o 
 -18   3   3        0.44        0.24      2.56 o 
 -17   3   3        0.00       -1.24      2.48 o 
 -16   3   3        0.06       -0.29      2.30 o 
 -15   3   3        6.94        7.70      2.23 o 
 -14   3   3       43.24       45.97      2.94 o 
 -13   3   3        0.34       -0.16      1.98 o 
 -12   3   3      201.94      214.86      9.21 o 
 -11   3   3      146.84      142.67      3.49 o 
 -10   3   3      498.32      552.32     12.26 o 
  -9   3   3       12.24        8.54      1.29 o 
  -8   3   3        9.20        4.87      1.21 o 
  -7   3   3        6.45       10.63      1.10 o 
  -6   3   3      355.15      406.84      3.19 o 
  -5   3   3      164.62      181.14      2.35 o 
  -4   3   3      683.89      713.69      4.84 o 
  -3   3   3        9.44        3.43      1.19 o 
  -2   3   3     4801.00     5088.02     63.06 o 
  -1   3   3        5.64        4.43      0.95 o 
   0   3   3      129.54      148.02      1.85 o 
   1   3   3       61.91       60.51      2.01 o 
   2   3   3        1.25        0.98      0.81 o 
   3   3   3       82.43      103.26      1.66 o 
   4   3   3      728.42      805.53     16.98 o 
   5   3   3      816.80      899.10      9.44 o 
   6   3   3       32.02       38.11      1.53 o 
   7   3   3        3.25        1.67      0.91 o 
   8   3   3       62.42       56.10      1.54 o 
   9   3   3       30.54       31.47      1.61 o 
  10   3   3        0.27        0.99      1.23 o 
  11   3   3       99.25       88.75      3.02 o 
  12   3   3      165.19      175.15      4.19 o 
  13   3   3       14.37       15.19      2.29 o 
  14   3   3        7.66        6.79      2.27 o 
  15   3   3        4.65        3.96      2.25 o 
  16   3   3        0.85       -1.40      2.36 o 
  17   3   3        3.82        0.89      2.50 o 
  18   3   3        0.35        0.42      2.46 o 
  19   3   3        2.44        0.91      3.70 o 
 -20   4   3        0.10       -4.77      4.77 o 
 -19   4   3        4.52        3.06      4.81 o 
 -18   4   3        0.34       -1.16      2.69 o 
 -17   4   3        0.45        3.69      2.54 o 
 -16   4   3        1.11        1.99      2.28 o 
 -15   4   3        2.99        1.94      2.22 o 
 -14   4   3        1.30        1.73      2.07 o 
 -13   4   3       30.86       26.91      2.63 o 
 -12   4   3       23.53       23.59      2.31 o 
 -11   4   3       38.39       40.96      2.54 o 
 -10   4   3      129.71      140.66      3.52 o 
  -9   4   3       19.59       19.63      1.97 o 
  -8   4   3      158.82      137.99      2.73 o 
  -7   4   3       14.25       11.23      1.21 o 
  -6   4   3        0.01       -0.40      1.03 o 
  -5   4   3        0.52        0.46      1.32 o 
  -4   4   3     1536.75     1533.98      9.14 o 
  -3   4   3     1622.80     1711.84     24.84 o 
  -2   4   3       17.06       19.15      1.33 o 
  -1   4   3      155.67      152.09      2.27 o 
   0   4   3      388.26      376.16      3.92 o 
   1   4   3        5.42       10.80      1.07 o 
   2   4   3        0.04       -0.12      0.94 o 
   3   4   3        6.84        7.61      1.06 o 
   4   4   3     1059.18     1116.76     13.15 o 
   5   4   3      324.33      344.96      4.90 o 
   6   4   3      104.29      109.44      2.04 o 
   7   4   3       65.03       58.72      1.58 o 
   8   4   3        3.21        3.77      1.36 o 
   9   4   3        0.40        0.34      1.37 o 
  10   4   3       11.99       11.98      1.67 o 
  11   4   3        9.40        8.97      2.06 o 
  12   4   3        0.44       -0.65      2.05 o 
  13   4   3        4.99        3.07      2.18 o 
  14   4   3        3.68        5.21      2.23 o 
  15   4   3        0.80        1.08      2.37 o 
  16   4   3        0.07        0.76      2.46 o 
  17   4   3        3.71        1.84      3.17 o 
  18   4   3        1.36        6.53      3.30 o 
  19   4   3        2.56        1.72      4.77 o 
 -19   5   3        0.03       -4.72      4.72 o 
 -18   5   3        7.74        8.29      4.57 o 
 -17   5   3        1.54        1.13      2.57 o 
 -16   5   3        5.03        2.34      2.61 o 
 -15   5   3       15.31       20.79      2.81 o 
 -14   5   3        0.00       -0.97      2.21 o 
 -13   5   3       23.98       23.55      2.59 o 
 -12   5   3        1.40        0.95      2.10 o 
 -11   5   3        1.58        0.67      2.00 o 
 -10   5   3       87.67       84.91      3.10 o 
  -9   5   3      118.98      122.53      3.38 o 
  -8   5   3        5.15        4.58      1.73 o 
  -7   5   3       82.26       82.50      2.36 o 
  -6   5   3        1.48        0.96      1.62 o 
  -5   5   3      537.13      545.49      8.74 o 
  -4   5   3       28.68       34.71      1.81 o 
  -3   5   3      127.77      118.41      2.45 o 
  -2   5   3        2.28        4.22      1.30 o 
  -1   5   3      491.38      529.32     10.95 o 
   0   5   3      176.83      172.99      3.79 o 
   1   5   3       29.42       27.11      1.48 o 
   2   5   3       30.77       31.10      1.54 o 
   3   5   3      152.64      142.42      4.67 o 
   4   5   3       88.79       83.35      2.20 o 
   5   5   3      310.02      327.23      3.57 o 
   6   5   3       16.46       17.53      1.40 o 
   7   5   3       24.29       23.63      1.70 o 
   8   5   3       26.26       26.58      1.78 o 
   9   5   3        1.57        2.38      1.82 o 
  10   5   3        0.28        1.25      1.94 o 
  11   5   3       39.81       36.24      2.74 o 
  12   5   3       74.77       77.98      3.47 o 
  13   5   3       13.74       13.97      2.51 o 
  14   5   3        0.30        0.52      2.33 o 
  15   5   3        0.72        1.74      2.43 o 
  16   5   3        2.28        0.69      2.66 o 
  17   5   3        0.11       -0.50      3.33 o 
  18   5   3        1.36        3.53      4.47 o 
 -18   6   3        0.05        1.39      4.25 o 
 -17   6   3        2.14        2.59      4.03 o 
 -16   6   3        0.54        0.85      2.58 o 
 -15   6   3       23.91       24.02      3.12 o 
 -14   6   3        9.93       14.06      2.69 o 
 -13   6   3        0.09        0.08      2.28 o 
 -12   6   3        7.55        3.20      2.20 o 
 -11   6   3        1.23        0.54      2.06 o 
 -10   6   3        0.07       -0.38      1.92 o 
  -9   6   3       14.03       12.85      2.09 o 
  -8   6   3        0.26        0.44      1.96 o 
  -7   6   3      136.87      136.92      3.56 o 
  -6   6   3       91.98       97.53      3.99 o 
  -5   6   3      114.60      104.17      3.92 o 
  -4   6   3       63.30       60.46      2.58 o 
  -3   6   3        3.16        3.91      1.59 o 
  -2   6   3        3.66        4.17      1.62 o 
  -1   6   3        0.48        0.15      1.34 o 
   0   6   3       48.29       54.94      2.85 o 
   1   6   3        7.10        7.53      1.43 o 
   2   6   3        8.18        7.05      1.63 o 
   3   6   3      292.73      290.61      4.30 o 
   4   6   3       51.23       56.94      2.42 o 
   5   6   3       14.69       15.40      1.86 o 
   6   6   3        9.55        9.84      1.65 o 
   7   6   3        8.94        8.13      2.06 o 
   8   6   3       45.22       49.01      2.72 o 
   9   6   3       73.77       75.71      3.26 o 
  10   6   3       91.87       84.26      4.64 o 
  11   6   3        0.39        1.66      2.15 o 
  12   6   3        0.01        1.85      2.34 o 
  13   6   3        0.06        0.13      2.43 o 
  14   6   3        5.57        5.23      2.52 o 
  15   6   3        0.45       -1.75      2.65 o 
  16   6   3        0.51       -3.50      3.50 o 
  17   6   3        1.33        2.11      4.40 o 
 -17   7   3        6.49        3.80      5.05 o 
 -16   7   3        6.31        8.15      3.90 o 
 -15   7   3        5.82        5.70      2.80 o 
 -14   7   3       15.51       15.13      2.88 o 
 -13   7   3        4.58        6.54      2.54 o 
 -12   7   3        0.09       -0.31      2.30 o 
 -11   7   3        0.06        0.85      2.18 o 
 -10   7   3        4.20        3.52      2.17 o 
  -9   7   3        1.87        2.51      2.09 o 
  -8   7   3       38.15       35.35      2.71 o 
  -7   7   3       40.51       37.03      3.39 o 
  -6   7   3        9.18       10.96      2.69 o 
  -5   7   3       14.01       15.97      2.67 o 
  -4   7   3        6.14        6.38      2.45 o 
  -3   7   3       26.77       28.38      2.86 o 
  -2   7   3       76.65       76.95      3.65 o 
  -1   7   3      100.27      102.30      4.09 o 
   0   7   3      194.94      206.84      5.62 o 
   1   7   3      151.58      174.11      4.98 o 
   2   7   3       12.81       17.68      2.73 o 
   3   7   3        0.64        0.12      2.36 o 
   4   7   3        0.11        2.11      2.34 o 
   5   7   3       53.88       60.39      5.74 o 
   6   7   3       48.68       51.02      2.91 o 
   7   7   3        4.44        6.86      2.24 o 
   8   7   3        2.99        3.03      2.14 o 
   9   7   3        0.02       -1.06      2.27 o 
  10   7   3       30.73       32.50      2.94 o 
  11   7   3        0.10        1.79      2.46 o 
  12   7   3        6.80        3.70      2.47 o 
  13   7   3        8.08        7.56      2.73 o 
  14   7   3        1.34        1.51      2.62 o 
  15   7   3        3.10        1.21      3.68 o 
  16   7   3        6.36        6.51      5.12 o 
 -16   8   3        0.87        0.08      4.96 o 
 -15   8   3        0.12        0.62      4.36 o 
 -14   8   3        0.30        1.35      3.19 o 
 -13   8   3        0.09       -3.14      3.14 o 
 -12   8   3        2.09        0.92      2.47 o 
 -11   8   3        0.50        1.16      2.37 o 
 -10   8   3        3.17        2.10      2.43 o 
  -9   8   3       13.94       15.11      2.92 o 
  -8   8   3       26.40       25.54      2.76 o 
  -7   8   3       19.43       15.01      3.16 o 
  -6   8   3        1.10        1.39      2.72 o 
  -5   8   3        0.37       -0.38      2.67 o 
  -4   8   3        0.56       -0.90      2.59 o 
  -3   8   3       10.56       11.05      2.66 o 
  -2   8   3        8.41        7.66      2.66 o 
  -1   8   3        9.22        7.59      2.76 o 
   0   8   3        0.06       -0.70      2.53 o 
   1   8   3        5.04        5.24      2.55 o 
   2   8   3        8.76        5.92      2.72 o 
   3   8   3        0.58       -0.56      2.65 o 
   4   8   3        0.37        1.05      2.72 o 
   5   8   3       73.23       74.79      5.60 o 
   6   8   3       27.31       26.66      2.82 o 
   7   8   3       19.74       19.60      2.70 o 
   8   8   3       66.63       71.21      3.73 o 
   9   8   3       15.35       13.99      2.68 o 
  10   8   3        0.58       -1.12      2.49 o 
  11   8   3        0.01       -1.74      2.67 o 
  12   8   3        1.00       -0.30      2.53 o 
  13   8   3        0.40       -2.92      3.35 o 
  14   8   3        1.43        1.30      4.88 o 
  15   8   3        0.56       -4.35      4.81 o 
 -14   9   3        0.08        4.06      4.91 o 
 -13   9   3        1.23        3.55      4.30 o 
 -12   9   3        2.77        1.79      4.60 o 
 -11   9   3        0.17        0.96      2.66 o 
 -10   9   3        0.08        1.82      2.59 o 
  -9   9   3        0.03        0.77      2.37 o 
  -8   9   3        0.69        2.26      2.44 o 
  -7   9   3        2.92        0.29      3.23 o 
  -6   9   3        0.53        1.37      2.91 o 
  -5   9   3        0.94        0.31      2.91 o 
  -4   9   3        0.71        2.74      2.94 o 
  -3   9   3        7.68        6.08      3.08 o 
  -2   9   3        1.15       -0.12      2.78 o 
  -1   9   3        1.28        1.34      2.84 o 
   0   9   3        1.24        0.15      2.80 o 
   1   9   3       16.76       17.06      3.23 o 
   2   9   3       21.40       20.27      3.48 o 
   3   9   3       26.20       29.15      3.70 o 
   4   9   3        2.55        0.74      3.02 o 
   5   9   3       15.09       14.92      4.11 o 
   6   9   3        1.31        2.33      3.21 o 
   7   9   3        4.11        2.82      2.68 o 
   8   9   3        3.52        4.81      2.70 o 
   9   9   3       13.05       13.72      2.83 o 
  10   9   3        7.19        6.70      2.77 o 
  11   9   3        3.00       -0.61      3.62 o 
  12   9   3        0.66       -0.70      5.02 o 
  13   9   3        1.16        0.49      4.85 o 
 -12  10   3        0.63        4.22      4.98 o 
 -11  10   3        0.10        0.40      4.60 o 
 -10  10   3        1.51        2.62      4.35 o 
  -9  10   3        0.91        4.30      3.35 o 
  -8  10   3        2.31        0.31      2.91 o 
  -7  10   3        1.10        3.72      3.26 o 
  -6  10   3        3.79       -0.26      4.42 o 
  -5  10   3        2.66        2.87      3.16 o 
  -4  10   3        7.68        9.33      3.33 o 
  -3  10   3        0.69       -1.20      3.24 o 
  -2  10   3       12.97       10.34      3.44 o 
  -1  10   3        7.28        6.43      3.31 o 
   0  10   3        0.06        2.22      3.14 o 
   1  10   3        0.67        0.43      3.19 o 
   2  10   3        6.41       11.63      3.52 o 
   3  10   3        5.70        5.22      3.30 o 
   4  10   3        9.88        5.91      3.56 o 
   5  10   3        0.87        5.07      3.64 o 
   6  10   3       14.91       13.73      3.03 o 
   7  10   3        1.66        2.72      2.74 o 
   8  10   3        1.30        2.28      3.38 o 
   9  10   3        0.01        1.90      4.71 o 
  10  10   3        0.02        4.22      4.42 o 
  -8  11   3        0.05       -2.38      4.83 o 
  -5  11   3        0.12        2.36      4.73 o 
  -4  11   3        0.09       -0.91      4.86 o 
  -3  11   3        0.57        4.82      4.69 o 
  -2  11   3        0.11        2.32      4.77 o 
  -1  11   3        1.36        5.36      4.82 o 
   0  11   3        4.08        5.93      3.68 o 
   1  11   3        0.45        1.17      4.78 o 
   2  11   3        0.10       -1.53      4.89 o 
   3  11   3        3.27        1.10      5.29 o 
   4  11   3        3.20       -0.22      5.15 o 
   5  11   3       14.65       18.84      6.01 o 
   6  11   3        6.41        2.47      5.57 o 
   7  11   3        0.17       -5.59      5.59 o 
 -19   0   4        0.03        3.99      4.28 o 
 -18   0   4        0.19        0.99      4.19 o 
 -17   0   4        0.32        0.19      4.09 o 
 -16   0   4        0.24       -3.01      4.18 o 
 -15   0   4      114.97      111.31      7.27 o 
 -14   0   4      135.82      134.35     11.75 o 
 -13   0   4        4.50        5.25      2.12 o 
 -12   0   4       62.09       64.08      3.99 o 
 -11   0   4       33.20       35.32      2.80 o 
 -10   0   4        0.45        1.11      1.44 o 
  -9   0   4      100.63       94.46      2.75 o 
  -8   0   4       88.47       83.43      2.35 o 
  -7   0   4      391.30      401.04     33.95 o 
  -6   0   4      457.19      488.57      9.90 o 
  -5   0   4      574.12      611.32     17.20 o 
  -4   0   4       87.65       96.76      2.11 o 
  -3   0   4       16.16       12.37      1.09 o 
  -2   0   4       16.62        9.53      0.89 o 
  -1   0   4      711.90      742.24      6.41 o 
   0   0   4        7.40       11.16      1.15 o 
   1   0   4      319.42      338.83      3.04 o 
   2   0   4     4900.23     5195.85     48.97 o 
   3   0   4      127.91      174.40      1.52 o 
   4   0   4       22.89       14.68      0.84 o 
   5   0   4      718.46      778.06     10.82 o 
   6   0   4      564.13      619.12      6.34 o 
   7   0   4        0.01        0.11      0.95 o 
   8   0   4        7.09        8.79      1.19 o 
   9   0   4      764.06      807.97     20.87 o 
  10   0   4     1288.43     1255.44     25.51 o 
  11   0   4      196.98      227.80      4.17 o 
  12   0   4       11.72       13.12      2.13 o 
  13   0   4      104.15      108.39      4.53 o 
  14   0   4       32.23       29.68      4.71 o 
  15   0   4        3.18        0.52      3.68 o 
  16   0   4        0.03        1.24      4.07 o 
  17   0   4       10.59       16.92      3.32 o 
  18   0   4       13.56       26.86      5.35 o 
  19   0   4        0.02       -4.55      4.55 o 
  20   0   4        0.00       -3.11      4.79 o 
 -19   1   4        0.31        0.81      3.08 o 
 -18   1   4        4.15        3.19      4.41 o 
 -17   1   4       12.23       18.42      5.14 o 
 -16   1   4        4.72        4.89      4.56 o 
 -15   1   4       59.18       58.16      4.48 o 
 -14   1   4      157.07      191.81      5.37 o 
 -13   1   4      337.66      381.66      6.89 o 
 -12   1   4        3.29        1.73      1.42 o 
 -11   1   4       80.15       72.18      2.82 o 
 -10   1   4        0.01       -0.11      0.89 o 
  -9   1   4       36.59       40.91      1.33 o 
  -8   1   4       46.80       55.79      1.29 o 
  -7   1   4      370.32      363.24      4.33 o 
  -6   1   4      813.63      845.92      7.63 o 
  -5   1   4     1100.31     1191.89     14.66 o 
  -4   1   4      253.15      238.25      3.37 o 
  -3   1   4       11.62       14.16      0.95 o 
  -2   1   4      216.96      210.25      1.66 o 
  -1   1   4        1.92        1.00      0.33 o 
   0   1   4       22.89       33.58      0.76 o 
   1   1   4        0.21        0.09      0.55 o 
   2   1   4      204.30      231.99      2.71 o 
   3   1   4      550.25      610.87      4.80 o 
   4   1   4        9.70       11.25      0.57 o 
   5   1   4        0.54        0.21      0.53 o 
   6   1   4       41.65       36.11      0.90 o 
   7   1   4        9.79       10.33      0.78 o 
   8   1   4        0.02       -0.02      0.73 o 
   9   1   4       22.00       21.04      1.09 o 
  10   1   4      609.61      625.17      4.24 o 
  11   1   4       13.74       12.77      1.40 o 
  12   1   4        3.65        2.89      1.46 o 
  13   1   4       33.01       28.37      2.19 o 
  14   1   4        1.76        0.73      2.02 o 
  15   1   4        1.30       -0.87      2.18 o 
  16   1   4        4.50        4.59      2.30 o 
  17   1   4        1.10        1.30      2.52 o 
  18   1   4        1.84        1.96      3.25 o 
  19   1   4        0.02        1.01      4.24 o 
  20   1   4        1.55       -2.33      4.88 o 
 -18   2   4        0.87        0.22      3.53 o 
 -17   2   4        0.13        2.05      3.25 o 
 -16   2   4        1.82        1.24      2.28 o 
 -15   2   4        6.32        5.75      2.48 o 
 -14   2   4        5.46        6.10      1.75 o 
 -13   2   4        2.69        1.41      1.63 o 
 -12   2   4      161.17      173.47      4.85 o 
 -11   2   4       24.82       21.66      1.40 o 
 -10   2   4      107.52      108.04      2.14 o 
  -9   2   4        1.54       -0.09      0.90 o 
  -8   2   4       76.89       86.24      2.28 o 
  -7   2   4       11.33        9.88      1.01 o 
  -6   2   4      205.16      176.18      2.14 o 
  -5   2   4       73.29       90.88      1.95 o 
  -4   2   4      523.84      556.36      7.55 o 
  -3   2   4       39.38       36.47      1.17 o 
  -2   2   4     1337.40     1353.45      5.90 o 
  -1   2   4      453.10      442.48      2.46 o 
   0   2   4       61.75       53.92      0.84 o 
   1   2   4       18.69       18.69      0.58 o 
   2   2   4       15.42       16.50      0.60 o 
   3   2   4      510.25      592.08      4.83 o 
   4   2   4        3.25        3.04      0.63 o 
   5   2   4      125.66      113.14      1.44 o 
   6   2   4       27.16       23.53      0.92 o 
   7   2   4      125.20      121.18      1.65 o 
   8   2   4       10.41       11.25      0.94 o 
   9   2   4       36.47       37.24      1.51 o 
  10   2   4       46.11       42.19      1.75 o 
  11   2   4       81.05       78.38      2.20 o 
  12   2   4       53.65       51.70      2.73 o 
  13   2   4        0.45        0.10      2.41 o 
  14   2   4       24.40       16.93      2.85 o 
  15   2   4        0.08        1.25      2.16 o 
  16   2   4        3.06        7.25      2.42 o 
  17   2   4        0.48        0.21      2.51 o 
  18   2   4        2.27        3.66      2.71 o 
  19   2   4        9.37       12.64      8.62 o 
 -19   3   4        1.54        3.21      4.02 o 
 -18   3   4       17.00       24.69      3.14 o 
 -17   3   4        0.01       -1.45      2.44 o 
 -16   3   4        0.94       -2.36      2.36 o 
 -15   3   4        0.43       -2.01      2.01 o 
 -14   3   4       57.31       61.27      3.19 o 
 -13   3   4       78.28       80.45      6.01 o 
 -12   3   4      301.22      331.19      5.07 o 
 -11   3   4       81.53       75.89      2.50 o 
 -10   3   4       91.20       89.63      2.34 o 
  -9   3   4        4.92        3.17      1.27 o 
  -8   3   4        0.35        1.20      1.14 o 
  -7   3   4        8.63        6.60      1.03 o 
  -6   3   4      495.81      554.68      9.41 o 
  -5   3   4      657.70      725.52      6.48 o 
  -4   3   4     1308.25     1387.58      7.29 o 
  -3   3   4      737.87      827.93      4.81 o 
  -2   3   4       24.16       13.26      0.98 o 
  -1   3   4       26.31       38.37      1.16 o 
   0   3   4       15.62       14.26      0.90 o 
   1   3   4       38.16       39.51      1.21 o 
   2   3   4       25.43       26.09      1.00 o 
   3   3   4       69.85       67.63      1.20 o 
   4   3   4        7.70       13.58      0.84 o 
   5   3   4      114.03      118.03      1.87 o 
   6   3   4       24.53       27.19      1.09 o 
   7   3   4       25.17       27.11      1.18 o 
   8   3   4        4.05        4.87      1.01 o 
   9   3   4      141.33      148.64      2.51 o 
  10   3   4       48.31       54.14      2.16 o 
  11   3   4      302.22      306.96      4.17 o 
  12   3   4      158.01      146.30      3.90 o 
  13   3   4        0.51       -0.65      2.00 o 
  14   3   4        0.35       -1.09      2.12 o 
  15   3   4        5.05        5.20      2.29 o 
  16   3   4        0.44        0.13      2.27 o 
  17   3   4        1.91        3.50      2.59 o 
  18   3   4        0.00       -1.37      3.24 o 
  19   3   4        8.25        9.69      4.10 o 
 -19   4   4        1.38       -4.31      4.31 o 
 -18   4   4        2.61        6.15      3.30 o 
 -17   4   4        1.39        1.45      2.53 o 
 -16   4   4        1.33        3.20      2.33 o 
 -15   4   4        0.45       -0.23      2.11 o 
 -14   4   4        8.85        6.71      2.29 o 
 -13   4   4       45.94       45.09      2.84 o 
 -12   4   4       49.30       49.87      2.78 o 
 -11   4   4        0.44        1.67      1.86 o 
 -10   4   4       86.97       84.36      2.87 o 
  -9   4   4       28.46       28.36      2.03 o 
  -8   4   4        0.02       -0.45      1.27 o 
  -7   4   4        0.01        0.77      1.06 o 
  -6   4   4       32.57       34.33      1.43 o 
  -5   4   4       12.81        9.80      1.38 o 
  -4   4   4      690.92      733.51      4.96 o 
  -3   4   4      281.52      245.09      2.95 o 
  -2   4   4       51.59       55.00      1.62 o 
  -1   4   4        9.15        8.38      1.07 o 
   0   4   4        1.66       -0.17      0.90 o 
   1   4   4       13.84       14.53      1.05 o 
   2   4   4       16.81       20.99      1.14 o 
   3   4   4       32.87       37.37      1.81 o 
   4   4   4      219.50      252.97      2.62 o 
   5   4   4      274.06      268.73      2.59 o 
   6   4   4        4.36        3.27      0.96 o 
   7   4   4       34.35       38.69      1.59 o 
   8   4   4       23.51       20.71      1.46 o 
   9   4   4       23.41       20.39      1.98 o 
  10   4   4        1.28        0.99      1.44 o 
  11   4   4       16.62       14.53      2.18 o 
  12   4   4        0.24       -0.67      2.04 o 
  13   4   4        6.52        4.28      2.10 o 
  14   4   4        0.00        0.69      2.17 o 
  15   4   4        2.26        5.87      2.36 o 
  16   4   4        0.16       -0.55      2.42 o 
  17   4   4        1.98        4.81      2.60 o 
  18   4   4        0.12       -1.16      3.48 o 
  19   4   4        1.53       10.46      4.87 o 
 -18   5   4        3.13        2.42      3.80 o 
 -17   5   4        0.15       -0.16      2.64 o 
 -16   5   4        0.00       -1.23      2.41 o 
 -15   5   4        5.16        5.41      2.39 o 
 -14   5   4        0.19        0.89      2.18 o 
 -13   5   4        7.01        7.39      2.22 o 
 -12   5   4        5.21        5.06      1.99 o 
 -11   5   4       42.15       36.04      2.59 o 
 -10   5   4        0.08        1.02      1.76 o 
  -9   5   4       60.99       54.66      2.57 o 
  -8   5   4      105.51      100.87      3.00 o 
  -7   5   4       42.69       41.62      1.92 o 
  -6   5   4        0.17        0.77      1.34 o 
  -5   5   4      119.23      122.04      2.89 o 
  -4   5   4      237.78      255.22      6.56 o 
  -3   5   4       55.70       67.47      2.06 o 
  -2   5   4       41.22       39.56      1.71 o 
  -1   5   4       68.01       65.71      2.90 o 
   0   5   4      237.97      239.87      3.67 o 
   1   5   4       14.26       11.92      1.28 o 
   2   5   4        0.19        1.00      1.12 o 
   3   5   4        8.53       10.27      1.24 o 
   4   5   4        0.03        0.75      1.10 o 
   5   5   4       40.34       45.63      1.65 o 
   6   5   4        4.95        4.16      1.22 o 
   7   5   4        0.42        0.38      1.34 o 
   8   5   4        4.12        3.72      1.77 o 
   9   5   4       20.78       18.06      1.80 o 
  10   5   4        3.88        3.37      1.93 o 
  11   5   4        6.01        5.35      2.11 o 
  12   5   4        7.86        5.38      2.17 o 
  13   5   4        3.03        3.85      2.17 o 
  14   5   4       10.60       12.41      2.51 o 
  15   5   4        6.51       10.19      2.67 o 
  16   5   4        0.55        0.08      3.12 o 
  17   5   4        0.73       -0.93      3.28 o 
  18   5   4        2.37        6.55      4.74 o 
 -17   6   4        0.58       -2.27      4.01 o 
 -16   6   4        0.16       -0.90      2.56 o 
 -15   6   4        1.87        2.47      2.47 o 
 -14   6   4        0.64       -1.63      2.42 o 
 -13   6   4       23.09       24.49      2.80 o 
 -12   6   4       11.72       12.56      2.43 o 
 -11   6   4        9.81       10.14      2.20 o 
 -10   6   4        0.02        0.15      1.97 o 
  -9   6   4        5.42        4.79      1.95 o 
  -8   6   4        1.33       -0.34      1.76 o 
  -7   6   4       32.24       31.45      2.38 o 
  -6   6   4        2.46        3.51      2.44 o 
  -5   6   4      313.32      326.11      6.22 o 
  -4   6   4       22.43       20.07      2.03 o 
  -3   6   4        3.71        2.32      1.59 o 
  -2   6   4        6.19        4.07      1.59 o 
  -1   6   4       21.51       25.09      1.96 o 
   0   6   4        4.87        4.42      1.59 o 
   1   6   4       56.73       49.45      2.94 o 
   2   6   4       19.65       19.15      1.91 o 
   3   6   4       36.02       38.98      2.15 o 
   4   6   4        7.35        8.81      1.66 o 
   5   6   4        0.01       -0.68      1.45 o 
   6   6   4       27.02       31.74      1.97 o 
   7   6   4       10.52       11.63      2.60 o 
   8   6   4        0.01       -0.77      1.98 o 
   9   6   4        0.22        0.88      2.00 o 
  10   6   4        0.11       -2.18      2.18 o 
  11   6   4       11.60        8.77      2.40 o 
  12   6   4        0.17        0.17      2.33 o 
  13   6   4        3.01        0.61      2.45 o 
  14   6   4        2.94        4.22      2.65 o 
  15   6   4        0.25       -2.06      2.69 o 
  16   6   4        3.19        1.29      3.53 o 
  17   6   4        0.48       -4.76      4.76 o 
 -16   7   4        0.26        2.96      4.13 o 
 -15   7   4        0.00        2.89      2.95 o 
 -14   7   4        0.01       -3.49      3.49 o 
 -13   7   4        0.94       -0.42      2.47 o 
 -12   7   4        0.31       -1.09      2.36 o 
 -11   7   4        1.08        0.58      2.23 o 
 -10   7   4        0.00       -1.14      2.10 o 
  -9   7   4       22.83       21.56      2.41 o 
  -8   7   4       14.49       12.95      2.28 o 
  -7   7   4      122.59      117.16      4.75 o 
  -6   7   4      140.33      132.54      6.49 o 
  -5   7   4       27.37       24.24      3.24 o 
  -4   7   4       27.09       29.33      3.04 o 
  -3   7   4       23.26       26.19      2.88 o 
  -2   7   4       62.51       63.83      3.53 o 
  -1   7   4        7.69        7.78      2.51 o 
   0   7   4       63.54       74.14      3.80 o 
   1   7   4      287.04      309.24     14.34 o 
   2   7   4      223.13      239.20     11.47 o 
   3   7   4       38.32       44.79      3.33 o 
   4   7   4       18.96       22.65      2.85 o 
   5   7   4        1.59        1.01      2.08 o 
   6   7   4      126.87      137.87      4.02 o 
   7   7   4       24.09       26.12      2.60 o 
   8   7   4       18.54       17.63      2.53 o 
   9   7   4        6.36        5.89      2.36 o 
  10   7   4        0.95       -0.01      2.25 o 
  11   7   4        1.92        2.74      2.29 o 
  12   7   4        0.13        0.31      2.42 o 
  13   7   4        0.89        0.92      2.62 o 
  14   7   4        7.12        9.66      3.44 o 
  15   7   4        6.56        4.65      5.02 o 
  16   7   4        0.50        0.98      4.88 o 
 -14   8   4        0.03        0.55      4.13 o 
 -13   8   4        0.02       -0.15      3.01 o 
 -12   8   4        3.88        3.40      2.54 o 
 -11   8   4        1.41        2.32      2.50 o 
 -10   8   4        0.81        1.38      2.32 o 
  -9   8   4        4.41        4.58      2.39 o 
  -8   8   4       18.71       16.91      2.56 o 
  -7   8   4        0.08       -0.65      3.03 o 
  -6   8   4       24.58       19.82      3.32 o 
  -5   8   4       10.60       13.32      3.03 o 
  -4   8   4        1.51        4.85      2.83 o 
  -3   8   4        1.01        1.39      2.52 o 
  -2   8   4       11.32        9.64      2.84 o 
  -1   8   4       16.31       11.75      2.78 o 
   0   8   4        1.11       -0.26      2.58 o 
   1   8   4       41.86       44.83      3.61 o 
   2   8   4       39.36       42.35      4.12 o 
   3   8   4        9.98       13.38      3.38 o 
   4   8   4        3.41        6.02      2.79 o 
   5   8   4        1.18        1.33      2.82 o 
   6   8   4       55.93       54.38      3.35 o 
   7   8   4       19.29       18.60      3.25 o 
   8   8   4       20.33       22.31      2.83 o 
   9   8   4       15.82       16.96      2.77 o 
  10   8   4        0.62       -0.66      2.38 o 
  11   8   4        1.72        0.85      2.39 o 
  12   8   4        0.09       -0.25      2.68 o 
  13   8   4        0.07       -0.94      3.36 o 
  14   8   4        2.93        6.73      4.59 o 
 -13   9   4        0.31       -0.27      4.53 o 
 -12   9   4        6.09        4.76      3.44 o 
 -11   9   4        1.64        0.93      3.19 o 
 -10   9   4        1.42        3.29      2.52 o 
  -9   9   4        0.16       -1.37      2.51 o 
  -8   9   4        3.00        3.44      2.38 o 
  -7   9   4        9.72        8.33      3.37 o 
  -6   9   4        7.06        9.85      3.33 o 
  -5   9   4        1.71       -0.73      3.15 o 
  -4   9   4        5.92        5.81      3.07 o 
  -3   9   4        8.19        5.36      3.10 o 
  -2   9   4        0.22        3.54      2.92 o 
  -1   9   4        0.55        1.50      2.79 o 
   0   9   4        5.12        2.30      2.96 o 
   1   9   4       24.50       26.16      3.51 o 
   2   9   4        4.47        4.21      2.97 o 
   3   9   4        0.03        1.31      2.79 o 
   4   9   4       23.61       27.30      3.75 o 
   5   9   4       17.41       18.28      3.50 o 
   6   9   4        3.14        1.70      2.60 o 
   7   9   4        2.95        7.22      2.70 o 
   8   9   4        0.45        3.07      2.52 o 
   9   9   4        0.84        2.09      2.70 o 
  10   9   4        6.34        4.53      3.46 o 
  11   9   4        0.12       -4.32      4.84 o 
  12   9   4        1.59        2.47      4.88 o 
  13   9   4        1.19       -2.65      5.01 o 
 -11  10   4        0.15       -4.72      4.72 o 
 -10  10   4        0.15       -4.76      4.76 o 
  -9  10   4        6.60        8.59      3.25 o 
  -8  10   4        1.52        0.70      3.27 o 
  -7  10   4        0.79        1.44      3.59 o 
  -6  10   4        2.13        3.58      3.33 o 
  -5  10   4        2.78        2.39      3.40 o 
  -4  10   4        3.57        4.91      3.16 o 
  -3  10   4        2.10        1.55      3.21 o 
  -2  10   4        0.50        0.81      3.24 o 
  -1  10   4        0.90       -0.49      3.31 o 
   0  10   4        0.03        2.60      3.15 o 
   1  10   4        0.58       -0.63      3.10 o 
   2  10   4        1.79       -0.56      3.13 o 
   3  10   4        2.21        2.44      3.23 o 
   4  10   4        3.24        2.42      3.24 o 
   5  10   4        1.02       -3.83      5.65 o 
   6  10   4        1.16        2.43      2.74 o 
   7  10   4        8.43        7.30      3.48 o 
   8  10   4        0.97       -0.96      4.56 o 
   9  10   4        0.35        2.50      4.43 o 
  10  10   4        0.61        2.10      4.74 o 
  -8  11   4        7.06       12.61      5.12 o 
  -5  11   4        0.53       -1.06      4.95 o 
  -4  11   4        2.80        2.24      5.14 o 
  -3  11   4        0.60       -2.22      5.14 o 
  -2  11   4        1.25       -1.03      5.01 o 
  -1  11   4        7.32       12.02      5.10 o 
   0  11   4        6.20        4.71      4.90 o 
   1  11   4        2.62       -0.47      4.71 o 
   2  11   4        0.05       -0.09      4.47 o 
   3  11   4        0.16       -1.07      4.62 o 
   4  11   4        0.05        1.10      4.54 o 
   5  11   4        0.00       -5.00      5.00 o 
   6  11   4        0.30       -2.11      5.09 o 
   7  11   4        1.11       -0.65      4.95 o 
 -18   1   5        0.12        1.58      3.22 o 
 -17   1   5        0.16        0.22      3.24 o 
 -16   1   5        2.99       -0.60      4.35 o 
 -15   1   5       25.31       30.84      5.51 o 
 -14   1   5       15.45       13.34      1.96 o 
 -13   1   5      232.86      233.97      4.66 o 
 -12   1   5       18.02       20.44      1.59 o 
 -11   1   5        0.52        0.92      1.12 o 
 -10   1   5       22.73       24.19      1.25 o 
  -9   1   5       26.28       21.58      1.06 o 
  -8   1   5       19.35       18.48      0.91 o 
  -7   1   5       99.05      102.00      2.21 o 
  -6   1   5      108.76      103.43      2.44 o 
  -5   1   5      790.56      923.08     14.38 o 
  -4   1   5       96.07      101.43      2.86 o 
  -3   1   5        5.50        9.81      0.95 o 
  -2   1   5       42.16       49.20      0.92 o 
  -1   1   5        1.99        2.31      0.27 o 
   0   1   5      277.87      250.70      1.77 o 
   1   1   5       23.01       28.75      0.82 o 
   2   1   5       61.57       63.55      1.34 o 
   3   1   5      434.43      494.09      4.29 o 
   4   1   5       48.66       56.60      1.30 o 
   5   1   5        0.25        0.06      0.50 o 
   6   1   5        0.87        0.19      0.57 o 
   7   1   5        2.64        2.43      0.67 o 
   8   1   5       75.37       72.47      1.37 o 
   9   1   5       24.58       23.94      1.29 o 
  10   1   5      170.72      159.51      2.43 o 
  11   1   5      145.05      137.75      2.41 o 
  12   1   5       14.88       14.98      1.74 o 
  13   1   5       33.62       28.53      2.45 o 
  14   1   5        0.11       -0.66      1.97 o 
  15   1   5        0.01        0.81      2.19 o 
  16   1   5        0.42       -0.73      2.47 o 
  17   1   5        1.48        2.90      3.14 o 
  18   1   5        2.11       -0.44      4.25 o 
  19   1   5        2.90        0.75      3.21 o 
 -18   2   5        0.77        3.60      5.06 o 
 -17   2   5       12.07       15.26      3.87 o 
 -16   2   5       35.98       30.46      4.36 o 
 -15   2   5       62.48       51.42      7.95 o 
 -14   2   5        0.27       -0.42      3.11 o 
 -13   2   5       47.33       48.75      2.79 o 
 -12   2   5       17.30       18.54      1.69 o 
 -11   2   5        1.91        2.35      1.23 o 
 -10   2   5       13.63       13.48      1.28 o 
  -9   2   5       65.87       66.80      1.52 o 
  -8   2   5      101.35      114.77      1.80 o 
  -7   2   5       36.35       37.18      1.77 o 
  -6   2   5       57.58       67.93      2.96 o 
  -5   2   5      180.79      192.84      4.33 o 
  -4   2   5       36.41       31.72      1.21 o 
  -3   2   5        4.19        6.15      0.80 o 
  -2   2   5        8.55        9.52      0.57 o 
  -1   2   5       19.37       17.94      0.59 o 
   0   2   5      266.85      257.98      3.68 o 
   1   2   5      160.46      174.76      2.20 o 
   2   2   5      143.68      124.56      4.53 o 
   3   2   5      448.78      473.79      3.69 o 
   4   2   5       74.15       65.96      1.02 o 
   5   2   5       16.21       13.95      0.74 o 
   6   2   5       11.62       14.78      0.84 o 
   7   2   5       29.97       28.99      1.04 o 
   8   2   5      398.69      392.08      6.27 o 
   9   2   5        2.94        2.23      1.13 o 
  10   2   5       49.16       48.95      2.00 o 
  11   2   5       86.31       85.68      2.85 o 
  12   2   5        0.13       -0.64      1.51 o 
  13   2   5        3.50        2.54      2.00 o 
  14   2   5        8.50       11.09      2.31 o 
  15   2   5        4.97        5.42      2.41 o 
  16   2   5        1.59        1.69      2.43 o 
  17   2   5        2.42        2.48      2.64 o 
  18   2   5        0.86        6.18      3.23 o 
  19   2   5        0.07        5.23      3.56 o 
 -18   3   5        4.76        6.45      3.74 o 
 -17   3   5        1.76        3.64      3.46 o 
 -16   3   5        2.69        3.24      2.30 o 
 -15   3   5        5.04        7.22      2.29 o 
 -14   3   5       19.64       23.21      2.69 o 
 -13   3   5        1.08       -0.22      1.86 o 
 -12   3   5       43.97       38.51      2.08 o 
 -11   3   5       11.29       11.69      1.51 o 
 -10   3   5       17.46       16.30      1.43 o 
  -9   3   5        6.31        4.99      1.20 o 
  -8   3   5        5.84        4.84      1.03 o 
  -7   3   5       84.09       83.21      1.82 o 
  -6   3   5       25.45       27.51      1.11 o 
  -5   3   5       32.06       34.55      1.09 o 
  -4   3   5      163.31      157.69      2.74 o 
  -3   3   5      185.50      179.03      2.95 o 
  -2   3   5      325.88      344.26      2.82 o 
  -1   3   5       59.10       68.00      1.35 o 
   0   3   5       28.60       31.48      0.99 o 
   1   3   5        7.08        5.64      0.64 o 
   2   3   5      341.73      360.97      3.70 o 
   3   3   5      208.11      220.23      2.30 o 
   4   3   5       62.01       74.54      2.29 o 
   5   3   5       31.03       28.18      1.00 o 
   6   3   5        0.06        0.34      0.76 o 
   7   3   5       91.04       89.55      1.74 o 
   8   3   5       46.43       50.93      1.62 o 
   9   3   5        3.06        4.00      1.22 o 
  10   3   5      328.56      330.14      4.98 o 
  11   3   5       12.40       11.34      1.76 o 
  12   3   5       18.41       15.37      2.17 o 
  13   3   5       18.52       20.47      2.31 o 
  14   3   5       12.87        9.98      2.34 o 
  15   3   5        0.31        1.53      2.30 o 
  16   3   5        0.04        0.80      2.41 o 
  17   3   5       16.89       16.43      3.66 o 
  18   3   5        0.02        1.94      3.28 o 
 -17   4   5        0.48       -2.17      2.64 o 
 -16   4   5        1.46        0.01      2.32 o 
 -15   4   5        0.05       -0.07      2.14 o 
 -14   4   5        5.49        8.34      2.23 o 
 -13   4   5        4.88        7.24      2.10 o 
 -12   4   5        0.17        1.61      1.76 o 
 -11   4   5        5.23        2.64      1.69 o 
 -10   4   5       11.74       13.09      1.79 o 
  -9   4   5        5.77        9.37      1.57 o 
  -8   4   5        0.00        0.11      1.18 o 
  -7   4   5        6.87        6.94      1.21 o 
  -6   4   5       65.37       69.72      1.95 o 
  -5   4   5        2.28        1.41      0.96 o 
  -4   4   5      126.64      116.56      2.26 o 
  -3   4   5       80.15       83.37      2.73 o 
  -2   4   5       46.54       42.85      1.47 o 
  -1   4   5       41.24       37.91      1.34 o 
   0   4   5       19.45       21.63      1.14 o 
   1   4   5        3.05        2.74      0.87 o 
   2   4   5        3.03        2.62      0.89 o 
   3   4   5       24.33       22.47      1.02 o 
   4   4   5        0.21       -0.13      0.80 o 
   5   4   5       90.12       96.75      1.72 o 
   6   4   5       12.86       13.83      1.23 o 
   7   4   5        0.12       -0.18      1.07 o 
   8   4   5       71.53       67.47      1.93 o 
   9   4   5       49.04       54.54      2.15 o 
  10   4   5       51.06       46.85      2.93 o 
  11   4   5       63.42       58.74      2.46 o 
  12   4   5       20.62       16.20      2.17 o 
  13   4   5        0.00       -1.29      2.11 o 
  14   4   5        0.53        2.11      2.16 o 
  15   4   5        2.29        3.72      2.34 o 
  16   4   5       11.11       15.71      2.80 o 
  17   4   5        0.01        2.79      3.22 o 
  18   4   5       22.53       19.08      6.08 o 
 -17   5   5        5.44        4.35      4.86 o 
 -16   5   5        2.91        2.42      2.43 o 
 -15   5   5        3.83        5.37      2.27 o 
 -14   5   5        3.56        3.10      2.17 o 
 -13   5   5        4.59        4.64      2.13 o 
 -12   5   5        1.43        1.97      2.00 o 
 -11   5   5        2.46        3.18      1.79 o 
 -10   5   5        3.69        3.39      1.73 o 
  -9   5   5       12.02       11.92      1.82 o 
  -8   5   5       53.49       49.62      2.35 o 
  -7   5   5       88.32       89.76      2.42 o 
  -6   5   5       11.57       10.37      1.41 o 
  -5   5   5       62.73       64.30      2.49 o 
  -4   5   5      111.79      106.10      2.48 o 
  -3   5   5       17.24       18.22      1.48 o 
  -2   5   5       67.99       68.22      1.94 o 
  -1   5   5      148.45      144.98      2.56 o 
   0   5   5      279.71      281.42      3.57 o 
   1   5   5       55.66       60.27      2.18 o 
   2   5   5        2.62        2.35      1.14 o 
   3   5   5      144.69      146.12      3.21 o 
   4   5   5       16.14       14.71      1.28 o 
   5   5   5       17.72       20.49      1.27 o 
   6   5   5        8.66        7.89      1.39 o 
   7   5   5        0.04        0.72      1.60 o 
   8   5   5       23.77       22.05      2.65 o 
   9   5   5       15.65       14.18      1.70 o 
  10   5   5        7.51        6.11      2.07 o 
  11   5   5        3.14        6.81      2.05 o 
  12   5   5        7.84        6.63      2.26 o 
  13   5   5       22.95       20.79      2.66 o 
  14   5   5        4.35        5.15      2.38 o 
  15   5   5        5.63        4.84      2.59 o 
  16   5   5        0.11        1.25      3.24 o 
  17   5   5        1.42        3.69      4.92 o 
 -16   6   5        4.64        6.84      5.69 o 
 -15   6   5        0.14        3.26      3.41 o 
 -14   6   5        0.07        2.20      2.24 o 
 -13   6   5        0.22        0.44      2.18 o 
 -12   6   5        4.56        2.58      2.21 o 
 -11   6   5        0.79       -0.44      2.07 o 
 -10   6   5        1.28        1.75      1.84 o 
  -9   6   5        0.00        1.39      1.81 o 
  -8   6   5        1.30        2.19      1.82 o 
  -7   6   5       39.00       34.33      2.33 o 
  -6   6   5       16.38       16.94      2.80 o 
  -5   6   5      174.35      155.50      3.75 o 
  -4   6   5        4.09        4.65      1.80 o 
  -3   6   5       59.07       59.42      3.00 o 
  -2   6   5       34.29       32.87      2.16 o 
  -1   6   5       68.80       66.63      2.52 o 
   0   6   5        4.97        4.72      1.58 o 
   1   6   5        9.21        8.47      1.67 o 
   2   6   5        5.68        5.31      1.67 o 
   3   6   5      258.89      277.95      6.77 o 
   4   6   5        0.46        1.49      1.50 o 
   5   6   5       65.68       64.49      3.07 o 
   6   6   5        0.01       -0.24      1.45 o 
   7   6   5        1.49        1.74      1.53 o 
   8   6   5        2.64        2.13      1.96 o 
   9   6   5        2.21        2.60      2.07 o 
  10   6   5        4.39        3.74      2.20 o 
  11   6   5        0.05       -0.80      2.15 o 
  12   6   5        1.07       -0.97      2.27 o 
  13   6   5        0.00       -1.26      2.40 o 
  14   6   5        1.92        3.19      2.39 o 
  15   6   5        7.32       12.60      3.28 o 
 -15   7   5        4.95        8.66      5.32 o 
 -14   7   5        0.12        2.30      3.48 o 
 -13   7   5        3.09        2.15      2.42 o 
 -12   7   5        2.56        2.51      2.33 o 
 -11   7   5        3.00        0.92      2.21 o 
 -10   7   5       11.62       10.28      2.32 o 
  -9   7   5        0.04       -1.17      2.14 o 
  -8   7   5       18.56       17.22      2.35 o 
  -7   7   5       10.88       11.58      2.26 o 
  -6   7   5        0.10       -2.18      2.65 o 
  -5   7   5        3.08        2.96      2.65 o 
  -4   7   5        0.00       -0.44      2.48 o 
  -3   7   5       25.74       30.29      3.02 o 
  -2   7   5        6.06        4.52      2.36 o 
  -1   7   5       55.62       53.47      3.44 o 
   0   7   5       77.52       75.13      2.95 o 
   1   7   5       17.46       17.64      2.06 o 
   2   7   5        7.78        7.97      1.94 o 
   3   7   5        2.25        4.42      1.90 o 
   4   7   5       24.96       24.51      2.86 o 
   5   7   5       49.39       50.54      2.97 o 
   6   7   5       10.20       15.13      2.27 o 
   7   7   5       25.60       22.63      2.55 o 
   8   7   5       33.23       31.05      2.74 o 
   9   7   5       27.04       24.98      2.81 o 
  10   7   5        3.14        2.41      2.16 o 
  11   7   5        1.19       -1.50      2.44 o 
  12   7   5        0.09        0.18      2.44 o 
  13   7   5        0.75       -0.16      2.97 o 
  14   7   5        0.93        1.04      4.66 o 
 -13   8   5        0.86       -0.30      5.17 o 
 -12   8   5        0.84        3.62      2.47 o 
 -11   8   5        0.01        0.31      2.31 o 
 -10   8   5        2.58        2.67      2.46 o 
  -9   8   5        9.93       11.24      2.36 o 
  -8   8   5       42.29       38.32      3.04 o 
  -7   8   5        1.37        1.96      2.19 o 
  -6   8   5        3.70        0.66      2.86 o 
  -5   8   5       11.11        9.41      2.99 o 
  -4   8   5        2.07        1.62      2.71 o 
  -3   8   5        0.75        0.23      2.58 o 
  -2   8   5        2.59        2.87      2.71 o 
  -1   8   5       12.18        8.02      2.77 o 
   0   8   5       44.02       41.14      3.48 o 
   1   8   5        0.37       -2.30      2.61 o 
   2   8   5        0.13        1.23      2.53 o 
   3   8   5        6.13        6.97      2.71 o 
   4   8   5        6.15        3.24      2.72 o 
   5   8   5        1.45        2.41      2.38 o 
   6   8   5        1.43        1.51      2.30 o 
   7   8   5        2.61        1.79      2.29 o 
   8   8   5        2.99        4.35      2.35 o 
   9   8   5        3.39        3.01      2.24 o 
  10   8   5        1.08       -0.40      2.47 o 
  11   8   5        1.00        0.59      3.09 o 
  12   8   5        0.13       -1.24      3.18 o 
 -11   9   5        0.00       -0.32      4.46 o 
 -10   9   5        0.29        1.10      2.90 o 
  -9   9   5        1.12        3.90      2.46 o 
  -8   9   5       10.96       10.99      2.61 o 
  -7   9   5        2.22        2.29      2.48 o 
  -6   9   5        3.98        2.66      3.11 o 
  -5   9   5        3.73        2.75      3.16 o 
  -4   9   5       11.88       13.13      3.39 o 
  -3   9   5       24.17       23.98      3.57 o 
  -2   9   5       34.71       34.23      3.95 o 
  -1   9   5        3.19        1.49      2.96 o 
   0   9   5        9.03        4.77      2.90 o 
   1   9   5        0.50        1.26      2.82 o 
   2   9   5        0.47       -0.77      2.84 o 
   3   9   5        0.00       -2.24      4.83 o 
   4   9   5        3.04        4.92      3.04 o 
   5   9   5       18.77       18.06      2.89 o 
   6   9   5        6.29        6.37      2.67 o 
   7   9   5        0.04       -1.06      2.51 o 
   8   9   5        1.15        0.06      2.56 o 
   9   9   5        0.22        0.94      2.97 o 
  10   9   5        2.48        1.34      3.31 o 
  -9  10   5        1.09       -1.32      5.37 o 
  -8  10   5        0.90        0.26      3.23 o 
  -7  10   5        0.41       -1.03      3.09 o 
  -6  10   5        0.50       -1.18      3.41 o 
  -5  10   5        0.32       -1.27      3.20 o 
  -4  10   5        0.32       -0.28      3.10 o 
  -3  10   5        3.85        6.19      3.61 o 
  -2  10   5        0.00        0.61      3.10 o 
  -1  10   5        1.44        1.16      3.11 o 
   0  10   5        1.09       -1.09      3.21 o 
   1  10   5        0.77        0.89      3.28 o 
   2  10   5        0.45        1.62      2.97 o 
   3  10   5        7.71        7.18      3.37 o 
   4  10   5       22.68       22.34      3.99 o 
   5  10   5       16.99       15.73      3.86 o 
   6  10   5        6.73        4.90      3.26 o 
   7  10   5        0.81       -2.86      4.41 o 
  -5  11   5        0.03       -1.10      4.82 o 
  -4  11   5        0.06       -0.73      4.41 o 
  -3  11   5        2.21        1.34      4.75 o 
  -2  11   5        3.75        1.40      4.90 o 
  -1  11   5        0.78        0.07      4.62 o 
   0  11   5        0.00       -0.29      4.72 o 
   1  11   5        0.07       -0.67      4.52 o 
   2  11   5        0.01        0.01      4.65 o 
   3  11   5        0.20        3.09      4.79 o 
   4  11   5        1.27        5.25      5.01 o 
 -18   0   6        4.65        6.72      5.24 o 
 -17   0   6       56.67       77.64      7.26 o 
 -16   0   6       68.04       56.23      7.14 o 
 -15   0   6       21.50       14.55      4.98 o 
 -14   0   6       35.90       23.11      5.52 o 
 -13   0   6       53.74       48.26      5.33 o 
 -12   0   6      113.24      133.78     10.23 o 
 -11   0   6        0.35        0.61      1.43 o 
 -10   0   6        8.39        6.99      1.40 o 
  -9   0   6       52.54       50.73      1.76 o 
  -8   0   6      158.97      150.31      2.64 o 
  -7   0   6       15.91       16.16      0.86 o 
  -6   0   6       26.64       29.87      3.38 o 
  -5   0   6        0.72        0.49      1.29 o 
  -4   0   6      408.23      420.18      4.17 o 
  -3   0   6      147.32      151.69      2.52 o 
  -2   0   6       28.74       28.19      1.60 o 
  -1   0   6      115.99      123.81      1.16 o 
   0   0   6       56.86       48.78      1.94 o 
   1   0   6       65.04       71.80      2.66 o 
   2   0   6      399.77      388.82      4.24 o 
   3   0   6       97.33      108.43      3.91 o 
   4   0   6       10.52       11.00      0.73 o 
   5   0   6        6.89       10.94      0.95 o 
   6   0   6        1.87        3.25      0.99 o 
   7   0   6        2.33        2.15      1.17 o 
   8   0   6       44.87       39.53      2.56 o 
   9   0   6        8.50        9.02      2.11 o 
  10   0   6       18.92       16.63      2.16 o 
  11   0   6       13.10       12.70      2.14 o 
  12   0   6       11.52       12.60      4.18 o 
  13   0   6       53.48       44.71      4.35 o 
  14   0   6       22.46       24.87      3.19 o 
  15   0   6        0.30        0.23      2.75 o 
  16   0   6        2.65        1.39      2.98 o 
  17   0   6        5.04       12.37      4.42 o 
 -18   1   6        1.83        2.56      3.61 o 
 -17   1   6        1.54        1.21      3.29 o 
 -16   1   6        7.42        8.64      3.44 o 
 -15   1   6       76.55       87.17      4.92 o 
 -14   1   6       83.70       86.01      4.70 o 
 -13   1   6        0.00        1.01      3.95 o 
 -12   1   6        9.70        8.23      1.35 o 
 -11   1   6        0.21        0.76      1.00 o 
 -10   1   6       31.29       31.28      2.03 o 
  -9   1   6       11.35       10.43      1.20 o 
  -8   1   6       39.77       40.76      1.62 o 
  -7   1   6      321.04      335.14      6.41 o 
  -6   1   6       35.49       38.75      1.22 o 
  -5   1   6        3.37        2.23      0.93 o 
  -4   1   6        0.57        1.25      0.79 o 
  -3   1   6       20.20       18.46      0.72 o 
  -2   1   6       40.05       41.95      0.98 o 
  -1   1   6       41.97       46.43      1.42 o 
   0   1   6      275.02      296.52      2.00 o 
   1   1   6     1200.27     1249.48      4.59 o 
   2   1   6      264.12      286.93      3.21 o 
   3   1   6        7.26       11.10      0.74 o 
   4   1   6       34.30       31.70      0.98 o 
   5   1   6      105.16       97.65      1.33 o 
   6   1   6        5.08        4.53      0.58 o 
   7   1   6      104.40      118.77      1.48 o 
   8   1   6      863.37      902.38      4.33 o 
   9   1   6      890.00      872.76      4.63 o 
  10   1   6       70.38       66.35      1.74 o 
  11   1   6        5.77        4.40      1.11 o 
  12   1   6       20.21       23.37      2.15 o 
  13   1   6        5.08        3.30      1.97 o 
  14   1   6        0.42        0.58      1.94 o 
  15   1   6       27.56       34.02      3.71 o 
  16   1   6       21.86       35.75      4.35 o 
 -18   2   6        0.90       -3.76      5.00 o 
 -17   2   6        0.00       -2.76      4.99 o 
 -16   2   6        0.02        0.06      4.59 o 
 -15   2   6       35.40       39.56      6.00 o 
 -14   2   6        8.95       11.19      3.36 o 
 -13   2   6        6.52        5.24      2.90 o 
 -12   2   6       37.10       35.66      2.32 o 
 -11   2   6        2.38        3.15      1.51 o 
 -10   2   6        0.52        1.11      1.39 o 
  -9   2   6        0.02        0.81      1.12 o 
  -8   2   6        0.08        0.15      0.98 o 
  -7   2   6      100.99      111.34      2.63 o 
  -6   2   6       62.21       64.45      1.82 o 
  -5   2   6        9.27       11.64      1.09 o 
  -4   2   6       42.26       49.99      2.33 o 
  -3   2   6       28.29       21.25      0.95 o 
  -2   2   6        3.07        1.04      0.58 o 
  -1   2   6       12.47       14.42      0.66 o 
   0   2   6      195.32      197.71      2.48 o 
   1   2   6       47.45       58.31      1.55 o 
   2   2   6      211.94      220.83      3.13 o 
   3   2   6        0.08       -0.06      0.79 o 
   4   2   6       10.16       10.02      0.53 o 
   5   2   6       23.20       18.33      0.69 o 
   6   2   6       37.86       39.19      1.02 o 
   7   2   6       76.38       80.27      1.47 o 
   8   2   6       65.62       65.94      1.63 o 
   9   2   6      186.40      196.40      4.37 o 
  10   2   6      150.64      133.57      2.58 o 
  11   2   6        0.72        0.06      1.18 o 
  12   2   6        1.28       -0.48      1.76 o 
  13   2   6        0.44        0.97      1.83 o 
  14   2   6        8.59        8.51      2.14 o 
  15   2   6       14.84       19.69      2.88 o 
  16   2   6        0.69        1.53      2.49 o 
  17   2   6       11.07       10.94      5.21 o 
  18   2   6        0.97       -1.46      5.13 o 
 -18   3   6        0.14       -5.77      5.77 o 
 -17   3   6        3.22        4.56      3.60 o 
 -16   3   6        3.83        4.44      3.45 o 
 -15   3   6        2.57        2.68      3.18 o 
 -14   3   6        1.58        1.54      3.05 o 
 -13   3   6        8.82        9.23      3.05 o 
 -12   3   6        1.32        1.69      1.34 o 
 -11   3   6        3.06        3.83      1.26 o 
 -10   3   6       20.14       18.74      1.53 o 
  -9   3   6        0.96        0.91      1.04 o 
  -8   3   6       36.13       37.07      1.35 o 
  -7   3   6       19.11       17.13      0.93 o 
  -6   3   6        0.00        0.46      0.54 o 
  -5   3   6       71.98       75.83      3.65 o 
  -4   3   6       29.44       21.40      1.05 o 
  -3   3   6        7.38        4.98      0.58 o 
  -2   3   6       20.67       27.00      0.84 o 
  -1   3   6       10.16        9.61      0.65 o 
   0   3   6        6.03        8.53      0.57 o 
   1   3   6        0.20        0.34      0.44 o 
   2   3   6       21.34       18.92      0.78 o 
   3   3   6       34.14       31.15      0.80 o 
   4   3   6      107.48      109.86      1.74 o 
   5   3   6        1.18        2.61      0.65 o 
   6   3   6        7.14        6.87      0.83 o 
   7   3   6       22.50       20.37      1.15 o 
   8   3   6       74.00       76.72      1.84 o 
   9   3   6        0.29        1.70      1.13 o 
  10   3   6       10.66        7.56      1.40 o 
  11   3   6       11.18        9.68      1.85 o 
  12   3   6        3.93        5.15      1.97 o 
  13   3   6        3.23        3.80      2.02 o 
  14   3   6        0.70       -0.22      2.05 o 
  15   3   6        0.14       -0.02      2.30 o 
  16   3   6       10.73       14.83      3.53 o 
  17   3   6        0.07       -4.99      4.99 o 
  18   3   6        0.05        4.53      5.30 o 
 -17   4   6        0.05       -1.59      5.13 o 
 -16   4   6        0.14       -3.53      3.53 o 
 -15   4   6        2.72        0.25      3.17 o 
 -14   4   6        6.62        4.41      2.02 o 
 -13   4   6        0.29       -0.85      1.74 o 
 -12   4   6        0.51        0.44      1.65 o 
 -11   4   6        0.24        0.21      1.57 o 
 -10   4   6        7.74       10.67      1.56 o 
  -9   4   6        9.90        9.07      1.62 o 
  -8   4   6        0.02        0.30      1.10 o 
  -7   4   6       67.01       70.13      1.85 o 
  -6   4   6      100.43       95.91      1.81 o 
  -5   4   6        5.45        4.24      0.87 o 
  -4   4   6        4.00        4.25      1.13 o 
  -3   4   6       62.79       56.51      1.98 o 
  -2   4   6        4.46        6.26      1.04 o 
  -1   4   6       27.25       26.27      1.24 o 
   0   4   6      157.34      150.23      2.01 o 
   1   4   6       44.00       46.04      1.37 o 
   2   4   6      193.43      199.53      2.02 o 
   3   4   6       76.80       78.48      1.70 o 
   4   4   6        5.58        6.72      1.01 o 
   5   4   6       14.20       14.74      1.02 o 
   6   4   6       14.02       15.47      1.09 o 
   7   4   6       49.54       44.13      1.60 o 
   8   4   6      186.63      196.07      3.74 o 
   9   4   6        0.25        1.16      1.35 o 
  10   4   6        4.69        6.94      1.89 o 
  11   4   6       14.66       10.86      2.06 o 
  12   4   6        5.64        6.94      2.05 o 
  13   4   6        3.83        2.07      2.07 o 
  14   4   6        3.65        4.08      2.30 o 
  15   4   6        0.19        0.88      2.99 o 
  16   4   6        2.20       -0.62      4.27 o 
  17   4   6        4.14        3.25      4.98 o 
 -16   5   6        8.36        7.69      3.50 o 
 -15   5   6        5.16        2.17      3.32 o 
 -14   5   6        4.13        1.59      3.28 o 
 -13   5   6       11.27        8.94      2.12 o 
 -12   5   6        4.35        2.36      1.82 o 
 -11   5   6        3.09        3.16      1.76 o 
 -10   5   6       16.09       15.06      1.97 o 
  -9   5   6        8.27        6.60      1.63 o 
  -8   5   6        1.49        1.90      1.54 o 
  -7   5   6       90.80       83.37      2.29 o 
  -6   5   6      184.27      190.84      5.21 o 
  -5   5   6       72.71       69.25      2.62 o 
  -4   5   6       53.82       48.98      2.18 o 
  -3   5   6        1.52        0.29      1.26 o 
  -2   5   6      186.23      181.37      2.88 o 
  -1   5   6      197.92      200.05      3.35 o 
   0   5   6       76.93       79.09      2.00 o 
   1   5   6       81.62       80.28      2.00 o 
   2   5   6       78.33       79.41      2.38 o 
   3   5   6        2.71        2.61      1.00 o 
   4   5   6       13.48       13.06      1.13 o 
   5   5   6       11.57       12.88      1.25 o 
   6   5   6       49.99       44.52      2.29 o 
   7   5   6      144.67      142.20      5.48 o 
   8   5   6        0.03       -0.19      1.70 o 
   9   5   6        1.16        0.37      1.77 o 
  10   5   6       29.30       26.73      2.41 o 
  11   5   6        6.49        3.08      2.07 o 
  12   5   6        1.80        3.24      2.17 o 
  13   5   6        8.99       12.50      2.43 o 
  14   5   6        0.37        1.48      2.98 o 
  15   5   6        1.12        0.19      4.37 o 
  16   5   6        2.32        2.66      4.76 o 
 -15   6   6        6.54        2.25      5.38 o 
 -14   6   6        2.10        2.49      3.22 o 
 -13   6   6        1.53        2.96      3.09 o 
 -12   6   6        1.78        4.25      3.12 o 
 -11   6   6        4.09        4.80      1.95 o 
 -10   6   6       18.83       16.67      2.15 o 
  -9   6   6       27.53       22.27      2.18 o 
  -8   6   6        1.37        1.82      1.64 o 
  -7   6   6        3.22        1.10      1.70 o 
  -6   6   6       39.79       39.04      3.81 o 
  -5   6   6        0.32       -0.73      1.69 o 
  -4   6   6        0.40        0.17      1.65 o 
  -3   6   6       11.29        9.02      1.71 o 
  -2   6   6       60.24       57.60      2.43 o 
  -1   6   6      155.68      148.75      6.17 o 
   0   6   6       50.84       49.87      3.32 o 
   1   6   6       37.88       39.77      3.41 o 
   2   6   6        0.04       -0.46      1.44 o 
   3   6   6       16.45       16.44      1.58 o 
   4   6   6        6.40        5.57      1.46 o 
   5   6   6        5.26        7.11      1.63 o 
   6   6   6        0.16       -0.27      1.46 o 
   7   6   6       81.69       77.04      3.15 o 
   8   6   6        5.13        5.99      1.94 o 
   9   6   6        9.87        8.76      2.17 o 
  10   6   6       10.50        9.85      2.24 o 
  11   6   6       15.21       13.12      2.46 o 
  12   6   6        0.41        3.26      2.98 o 
  13   6   6        4.84        6.37      3.30 o 
  14   6   6        1.14        2.86      4.70 o 
  15   6   6        1.78       -4.92      5.01 o 
 -14   7   6        0.10        0.79      4.67 o 
 -13   7   6        0.00        3.50      3.15 o 
 -12   7   6        0.77        3.10      3.36 o 
 -11   7   6        2.07        1.75      3.19 o 
 -10   7   6        5.71        6.16      2.18 o 
  -9   7   6        4.80        3.48      2.05 o 
  -8   7   6        0.66       -0.01      2.00 o 
  -7   7   6        4.35        1.61      1.94 o 
  -6   7   6       25.30       26.45      3.20 o 
  -5   7   6       22.16       18.98      2.94 o 
  -4   7   6        9.12        8.85      2.65 o 
  -3   7   6        5.27        4.62      2.28 o 
  -2   7   6        0.08       -0.35      2.20 o 
  -1   7   6        0.02        0.19      1.66 o 
   0   7   6        0.01       -0.45      1.64 o 
   1   7   6        0.31        0.28      1.60 o 
   2   7   6       26.85       30.20      2.22 o 
   3   7   6        8.84        7.75      1.84 o 
   4   7   6        7.58        8.64      2.03 o 
   5   7   6        2.81        3.37      2.01 o 
   6   7   6        0.13        1.95      1.99 o 
   7   7   6        2.19        1.05      2.04 o 
   8   7   6        1.06       -0.06      2.20 o 
   9   7   6        0.79        2.80      2.22 o 
  10   7   6        0.67        2.88      3.16 o 
  11   7   6        0.06       -0.17      2.93 o 
  12   7   6        0.03        2.64      4.44 o 
  13   7   6        0.20       -3.92      4.79 o 
  14   7   6        0.38       -5.15      5.15 o 
 -13   8   6        0.45        6.61      5.11 o 
 -12   8   6        3.18        3.64      5.25 o 
 -11   8   6        0.00        1.01      3.21 o 
 -10   8   6        1.55        1.30      3.00 o 
  -9   8   6        0.22       -0.17      3.01 o 
  -8   8   6        1.14        0.98      2.20 o 
  -7   8   6       39.97       32.49      2.87 o 
  -6   8   6        6.67        6.03      2.97 o 
  -5   8   6       11.95       12.71      3.09 o 
  -4   8   6       17.05       15.58      3.06 o 
  -3   8   6        3.72        6.49      2.72 o 
  -2   8   6        2.20        0.36      2.57 o 
  -1   8   6        4.65        1.89      2.54 o 
   0   8   6       14.80       12.23      2.80 o 
   1   8   6       30.28       26.90      3.26 o 
   2   8   6        0.05        0.07      2.67 o 
   3   8   6       44.51       52.49      4.05 o 
   4   8   6       31.92       34.45      2.88 o 
   5   8   6        0.65        0.27      2.20 o 
   6   8   6       10.20        7.40      2.34 o 
   7   8   6       12.79       13.11      2.60 o 
   8   8   6        1.98       -1.13      3.42 o 
   9   8   6        0.48        2.33      3.19 o 
  10   8   6        1.55        2.34      4.61 o 
  11   8   6        1.47       -4.93      4.93 o 
  12   8   6        1.83       -1.22      4.68 o 
 -11   9   6        9.18       14.09      5.68 o 
 -10   9   6        0.40       -3.80      5.23 o 
  -9   9   6        7.50        7.02      4.81 o 
  -8   9   6        8.80        7.45      3.61 o 
  -7   9   6        2.78        3.07      3.26 o 
  -6   9   6        1.70        3.65      3.09 o 
  -5   9   6        1.50        1.19      2.94 o 
  -4   9   6        0.43       -1.40      2.83 o 
  -3   9   6        2.70        3.70      3.16 o 
  -2   9   6        0.02       -1.65      2.89 o 
  -1   9   6        1.19        1.56      2.80 o 
   0   9   6        1.64        2.72      2.77 o 
   1   9   6        4.05        3.06      2.96 o 
   2   9   6       12.70       14.66      3.10 o 
   3   9   6       18.41       18.28      3.51 o 
   4   9   6       20.29       22.36      2.94 o 
   5   9   6       10.56       11.80      2.70 o 
   6   9   6        3.05       -1.78      3.23 o 
   7   9   6        5.80       -0.06      3.65 o 
   8   9   6        7.70        7.41      5.01 o 
   9   9   6        0.50        1.92      4.87 o 
  -9  10   6        0.19        0.13      5.57 o 
  -8  10   6        2.01       -5.19      5.19 o 
  -7  10   6        0.53       -1.52      4.67 o 
  -6  10   6        0.07       -4.82      4.82 o 
  -5  10   6        0.54       -0.13      4.40 o 
  -4  10   6        1.76        2.17      3.21 o 
  -3  10   6        3.78        1.13      3.31 o 
  -2  10   6        0.42       -0.19      3.18 o 
  -1  10   6        1.05        1.57      3.03 o 
   0  10   6        1.87       -0.35      2.97 o 
   1  10   6        0.39       -1.80      3.02 o 
   2  10   6        2.53       -0.76      5.03 o 
   3  10   6        2.83        4.86      5.32 o 
   4  10   6        0.64       -0.71      5.18 o 
 -18   1   7        3.21        4.02      5.28 o 
 -17   1   7        1.89        1.57      3.55 o 
 -16   1   7       23.59       29.59      3.98 o 
 -15   1   7       24.05       21.23      3.78 o 
 -14   1   7       30.24       28.37      3.57 o 
 -13   1   7        5.84        5.91      2.80 o 
 -12   1   7       23.20       27.00      3.05 o 
 -11   1   7        4.16        2.90      2.58 o 
 -10   1   7        2.85        3.39      1.16 o 
  -9   1   7       16.38       15.68      1.10 o 
  -8   1   7       34.14       35.38      1.21 o 
  -7   1   7       10.66       10.13      0.82 o 
  -6   1   7       26.39       25.17      0.88 o 
  -5   1   7        5.96        4.77      0.46 o 
  -4   1   7       99.79      100.91      1.78 o 
  -3   1   7       45.18       53.81      0.95 o 
  -2   1   7       47.43       50.59      1.59 o 
  -1   1   7      160.24      167.69      3.48 o 
   0   1   7       49.42       53.85      1.46 o 
   1   1   7       14.87       10.57      0.56 o 
   2   1   7        1.65        0.77      0.44 o 
   3   1   7       28.46       25.30      0.87 o 
   4   1   7       11.22       11.51      0.75 o 
   5   1   7        7.55        6.89      0.83 o 
   6   1   7       45.85       50.40      0.95 o 
   7   1   7      225.87      219.23      1.94 o 
   8   1   7       22.84       24.50      1.07 o 
   9   1   7        3.10        4.79      0.91 o 
  10   1   7        1.22        1.21      1.39 o 
  11   1   7        6.20        5.14      1.61 o 
  12   1   7        1.24        0.91      1.69 o 
  13   1   7        1.40       -0.73      1.78 o 
  14   1   7        3.08        6.24      4.64 o 
  15   1   7        2.82        3.13      4.94 o 
 -18   2   7        4.11        3.41      4.70 o 
 -17   2   7        0.95        2.03      3.48 o 
 -16   2   7        2.86        1.76      3.29 o 
 -15   2   7        8.56        2.57      4.72 o 
 -14   2   7        3.54        2.50      4.25 o 
 -13   2   7       13.56       15.86      4.37 o 
 -12   2   7        0.51       -1.59      3.58 o 
 -11   2   7        0.03        1.87      3.27 o 
 -10   2   7       36.97       34.45      1.98 o 
  -9   2   7        0.51       -0.40      1.14 o 
  -8   2   7        4.68        3.43      1.02 o 
  -7   2   7        6.99        8.19      1.31 o 
  -6   2   7       32.35       28.31      1.76 o 
  -5   2   7       41.45       42.11      1.76 o 
  -4   2   7        1.09        1.08      1.07 o 
  -3   2   7       16.85       15.42      0.84 o 
  -2   2   7       58.91       50.07      1.39 o 
  -1   2   7      272.73      248.80     12.41 o 
   0   2   7       23.84       21.21      0.95 o 
   1   2   7        3.27        3.75      0.78 o 
   2   2   7        4.00        3.84      0.79 o 
   3   2   7       31.09       28.51      1.17 o 
   4   2   7        2.33        2.66      0.91 o 
   5   2   7        4.76        5.57      1.01 o 
   6   2   7       63.94       60.30      1.55 o 
   7   2   7       88.39       81.41      1.43 o 
   8   2   7        1.29        1.73      0.87 o 
   9   2   7        7.97        6.63      1.17 o 
  10   2   7        0.05       -0.99      1.39 o 
  11   2   7        0.01        0.82      1.47 o 
  12   2   7        0.02        1.10      1.57 o 
  13   2   7        2.66        5.12      2.64 o 
  14   2   7        0.72       -2.28      3.13 o 
  15   2   7        2.95        0.17      3.22 o 
 -17   3   7        6.73       11.10      5.59 o 
 -16   3   7        9.73        8.55      3.73 o 
 -15   3   7        4.90        8.05      3.61 o 
 -14   3   7        5.23        2.26      3.25 o 
 -13   3   7        0.63        0.02      2.92 o 
 -12   3   7        6.07        3.87      2.73 o 
 -11   3   7       37.24       37.23      3.47 o 
 -10   3   7       27.88       28.37      3.03 o 
  -9   3   7       35.97       38.85      2.53 o 
  -8   3   7        5.72        6.33      1.66 o 
  -7   3   7       70.62       75.68      2.27 o 
  -6   3   7        8.64        6.05      1.40 o 
  -5   3   7        9.71        9.82      1.32 o 
  -4   3   7      192.59      186.37      2.50 o 
  -3   3   7      202.85      210.99      2.38 o 
  -2   3   7      269.69      259.24      6.17 o 
  -1   3   7        9.72        8.47      0.58 o 
   0   3   7      492.89      515.92      6.93 o 
   1   3   7       20.97       19.88      1.47 o 
   2   3   7        4.42        4.65      1.01 o 
   3   3   7        0.62        0.44      1.03 o 
   4   3   7      124.67      117.72      2.28 o 
   5   3   7       46.11       36.40      0.84 o 
   6   3   7       10.12        7.72      0.72 o 
   7   3   7      119.14      115.37      2.37 o 
   8   3   7       63.76       61.11      1.88 o 
   9   3   7       17.32       15.28      1.48 o 
  10   3   7        2.62        2.99      1.47 o 
  11   3   7        8.56        5.27      1.70 o 
  12   3   7        1.09        3.27      2.52 o 
  13   3   7        1.61        2.77      2.70 o 
  14   3   7       11.26       17.06      4.63 o 
  15   3   7        0.87        1.22      3.09 o 
  16   3   7        0.82        0.95      4.21 o 
 -17   4   7        1.90        1.05      5.92 o 
 -16   4   7        3.69        4.46      3.64 o 
 -15   4   7       10.07       11.96      3.82 o 
 -14   4   7        3.79        5.26      3.28 o 
 -13   4   7        0.42       -2.51      2.86 o 
 -12   4   7        1.60        2.48      2.70 o 
 -11   4   7        5.11        6.79      2.73 o 
 -10   4   7        0.21       -0.31      1.45 o 
  -9   4   7       22.44       20.82      1.28 o 
  -8   4   7      123.38      122.82      4.42 o 
  -7   4   7       13.82       16.00      0.84 o 
  -6   4   7        8.06        6.71      1.03 o 
  -5   4   7       52.48       44.46      2.87 o 
  -4   4   7       23.40       23.32      0.75 o 
  -3   4   7      118.58      122.37      1.74 o 
  -2   4   7      296.27      307.56      3.99 o 
  -1   4   7      168.87      172.51      1.94 o 
   0   4   7        4.54        5.39      0.74 o 
   1   4   7       55.73       51.05      1.08 o 
   2   4   7       10.21       10.36      0.70 o 
   3   4   7        3.71        3.49      0.61 o 
   4   4   7        0.30        0.59      0.62 o 
   5   4   7       34.19       29.90      1.08 o 
   6   4   7      254.80      252.46      5.09 o 
   7   4   7        5.22        4.41      1.29 o 
   8   4   7       75.87       79.70      2.67 o 
   9   4   7       15.54       15.33      1.84 o 
  10   4   7       13.69       13.34      2.74 o 
  11   4   7        9.33       12.26      2.82 o 
  12   4   7        7.19        9.83      3.07 o 
  13   4   7        0.06        0.04      2.67 o 
  14   4   7        3.56        9.28      3.34 o 
  15   4   7        0.34       -1.59      4.08 o 
  16   4   7        0.59       -2.52      4.76 o 
 -16   5   7        0.08       -3.31      5.06 o 
 -15   5   7        0.82        1.48      3.34 o 
 -14   5   7        1.80        2.00      3.21 o 
 -13   5   7        0.50       -0.70      2.91 o 
 -12   5   7        0.13        0.36      2.88 o 
 -11   5   7        0.00       -0.57      2.79 o 
 -10   5   7        8.62       10.28      2.90 o 
  -9   5   7        9.33        8.16      1.45 o 
  -8   5   7        0.08       -1.26      1.26 o 
  -7   5   7        0.65       -0.54      1.13 o 
  -6   5   7       21.63       17.65      1.33 o 
  -5   5   7       65.93       59.50      1.75 o 
  -4   5   7       32.40       30.36      1.90 o 
  -3   5   7       79.12       80.57      2.43 o 
  -2   5   7       12.52       14.16      1.33 o 
  -1   5   7        4.96        3.84      1.11 o 
   0   5   7        8.46        8.25      1.00 o 
   1   5   7       17.32       18.62      1.09 o 
   2   5   7       74.46       76.77      1.64 o 
   3   5   7      142.50      140.49      2.03 o 
   4   5   7       29.89       31.85      1.52 o 
   5   5   7       63.76       65.88      2.39 o 
   6   5   7        6.23        7.55      1.63 o 
   7   5   7        4.88        8.15      1.67 o 
   8   5   7        6.09        3.75      1.71 o 
   9   5   7       23.82       21.15      3.08 o 
  10   5   7        4.06        4.78      3.39 o 
  11   5   7        2.04        4.07      2.84 o 
  12   5   7        0.10       -0.13      2.82 o 
  13   5   7        0.39       -0.05      3.21 o 
  14   5   7        6.26       10.87      4.60 o 
  15   5   7        1.05       -4.59      4.59 o 
 -15   6   7        0.03       -0.66      4.95 o 
 -14   6   7        1.45        0.52      3.34 o 
 -13   6   7        0.41        0.04      3.31 o 
 -12   6   7        2.30        3.98      3.09 o 
 -11   6   7        0.10       -2.64      5.01 o 
 -10   6   7        6.91        1.54      2.94 o 
  -9   6   7       19.91       19.01      3.13 o 
  -8   6   7       40.23       35.68      4.48 o 
  -7   6   7       10.73        6.97      1.64 o 
  -6   6   7       13.02       12.32      1.68 o 
  -5   6   7       21.00       16.89      2.58 o 
  -4   6   7        1.58        1.96      1.60 o 
  -3   6   7       61.65       56.66      2.45 o 
  -2   6   7       66.90       64.22      3.11 o 
  -1   6   7       49.73       51.56      2.21 o 
   0   6   7       62.60       64.30      2.30 o 
   1   6   7        0.83        1.59      1.37 o 
   2   6   7       49.18       46.00      1.69 o 
   3   6   7       28.17       29.57      2.08 o 
   4   6   7        3.64        2.01      1.65 o 
   5   6   7      111.72      113.18      4.90 o 
   6   6   7        2.85        1.61      1.77 o 
   7   6   7        1.39        1.62      2.76 o 
   8   6   7       12.87       12.02      2.99 o 
   9   6   7        1.00        3.82      2.84 o 
  10   6   7        2.18        3.46      2.89 o 
  11   6   7        0.57        1.54      3.09 o 
  12   6   7        0.37       -2.10      3.16 o 
  13   6   7        2.10        1.30      4.80 o 
  14   6   7        1.41        3.82      4.76 o 
 -14   7   7        6.41        3.66      5.33 o 
 -13   7   7        1.73        2.06      4.72 o 
 -12   7   7        0.60        4.21      3.21 o 
 -11   7   7        0.04        2.53      3.18 o 
 -10   7   7        0.33        0.54      3.03 o 
  -9   7   7        3.01        2.95      2.93 o 
  -8   7   7        7.96        7.72      3.05 o 
  -7   7   7        9.87        8.91      2.93 o 
  -6   7   7       13.19       11.77      2.01 o 
  -5   7   7       20.48       23.34      2.99 o 
  -4   7   7        4.87        4.83      2.49 o 
  -3   7   7        2.69        1.19      2.21 o 
  -2   7   7        3.00        2.09      2.09 o 
  -1   7   7        0.02        0.19      2.06 o 
   0   7   7        0.28       -0.36      2.00 o 
   1   7   7        0.01        1.51      2.00 o 
   2   7   7        0.00       -0.13      1.71 o 
   3   7   7        7.27        5.34      1.92 o 
   4   7   7        8.64        9.77      2.00 o 
   5   7   7       10.69        9.54      3.11 o 
   6   7   7        6.27        5.38      3.04 o 
   7   7   7        0.06        1.29      2.90 o 
   8   7   7        7.53        7.23      3.18 o 
   9   7   7        1.96        2.77      3.15 o 
  10   7   7        4.27        8.95      3.19 o 
  11   7   7        0.47        1.96      4.41 o 
  12   7   7        0.16        5.68      4.56 o 
  13   7   7        1.00       -0.26      5.15 o 
 -13   8   7        3.31        0.40      5.37 o 
 -12   8   7        2.14        7.38      5.01 o 
 -11   8   7        1.18        0.29      4.50 o 
 -10   8   7        3.44        4.14      3.21 o 
  -9   8   7        1.03        0.21      3.29 o 
  -8   8   7        1.95        1.75      3.19 o 
  -7   8   7        6.59        6.43      3.11 o 
  -6   8   7        2.28        2.11      2.88 o 
  -5   8   7        8.71       10.97      2.88 o 
  -4   8   7       11.22       11.40      2.88 o 
  -3   8   7        4.16        2.36      2.56 o 
  -2   8   7        0.23        0.75      2.41 o 
  -1   8   7        0.05        1.05      2.36 o 
   0   8   7        2.87        2.69      2.32 o 
   1   8   7       13.70       12.53      2.63 o 
   2   8   7       10.87       12.82      4.43 o 
   3   8   7        0.64        2.28      2.93 o 
   4   8   7       15.58       18.40      3.53 o 
   5   8   7        2.56        2.85      2.93 o 
   6   8   7        1.16        0.86      3.07 o 
   7   8   7        5.46        5.94      3.38 o 
   8   8   7        0.00       -2.55      3.27 o 
   9   8   7        0.41       -1.22      4.70 o 
  10   8   7        0.81       -3.51      4.81 o 
  11   8   7        0.81        4.51      4.94 o 
  -9   9   7        0.63       -3.90      4.82 o 
  -8   9   7        0.13       -4.45      4.45 o 
  -7   9   7        3.97       -0.24      3.33 o 
  -6   9   7        1.01        0.84      3.08 o 
  -5   9   7        1.00        1.31      3.04 o 
  -4   9   7        2.31        6.25      4.46 o 
  -3   9   7        5.14        1.93      4.92 o 
  -2   9   7        3.47        0.05      4.66 o 
  -1   9   7        0.11       -4.54      4.70 o 
   0   9   7        1.06        3.01      4.68 o 
   1   9   7        1.74       -1.38      4.80 o 
   2   9   7        1.63        1.17      4.70 o 
   3   9   7        4.00        8.47      3.32 o 
   4   9   7        2.03        5.01      3.35 o 
   5   9   7        1.66        2.48      3.20 o 
   6   9   7        2.64       -0.07      5.04 o 
   7   9   7        0.94        4.46      4.53 o 
   8   9   7        0.06       -0.32      5.06 o 
 -17   0   8       14.80       16.29      5.01 o 
 -16   0   8        6.01        2.33      4.86 o 
 -15   0   8       19.57       13.79      4.92 o 
 -14   0   8       32.29       35.39      5.09 o 
 -13   0   8        6.79        7.58      3.73 o 
 -12   0   8        2.81        5.10      3.52 o 
 -11   0   8        3.43       -0.59      3.06 o 
 -10   0   8        7.76        7.94      3.37 o 
  -9   0   8       18.05       17.88      2.34 o 
  -8   0   8       46.92       43.28      2.56 o 
  -7   0   8       99.93       99.81      3.09 o 
  -6   0   8       80.24       81.18      3.56 o 
  -5   0   8       84.11       85.78      3.55 o 
  -4   0   8        5.63        4.81      1.29 o 
  -3   0   8      393.55      401.31      8.05 o 
  -2   0   8       64.64       63.23      1.04 o 
   0   0   8      288.59      289.25      4.53 o 
   1   0   8        1.03        2.12      1.57 o 
   2   0   8       15.72       13.69      2.04 o 
   3   0   8       25.55       23.31      2.53 o 
   4   0   8        1.46        1.90      2.34 o 
   5   0   8      192.24      178.56      4.32 o 
   6   0   8       87.82       86.41      6.17 o 
   7   0   8      310.04      299.90     13.63 o 
   8   0   8      316.66      281.50      6.84 o 
   9   0   8       18.54       15.54      3.97 o 
  10   0   8        2.14        1.98      3.41 o 
  11   0   8        3.64        3.21      3.80 o 
  12   0   8        4.26        4.58      4.12 o 
  13   0   8       15.00       23.33      5.19 o 
  14   0   8       41.35       54.56      6.99 o 
 -17   1   8        3.48        3.83      3.34 o 
 -16   1   8        5.08        7.89      3.47 o 
 -15   1   8       14.10       12.71      3.50 o 
 -14   1   8        0.58        2.01      2.82 o 
 -13   1   8        8.34        7.37      2.78 o 
 -12   1   8       11.61       11.10      2.66 o 
 -11   1   8       13.73       20.48      4.39 o 
 -10   1   8        0.01        0.28      2.12 o 
  -9   1   8       10.23       12.32      1.74 o 
  -8   1   8       31.67       34.82      1.74 o 
  -7   1   8       52.53       54.51      1.82 o 
  -6   1   8        8.22        6.56      1.11 o 
  -5   1   8       98.09      102.17      2.96 o 
  -4   1   8       78.10       75.32      3.07 o 
  -3   1   8       26.81       27.60      0.84 o 
  -2   1   8       66.37       59.74      1.31 o 
  -1   1   8        1.07        1.83      0.63 o 
   0   1   8       26.66       27.08      1.12 o 
   1   1   8       27.03       28.89      2.36 o 
   2   1   8        1.68        1.12      1.19 o 
   3   1   8       33.64       31.30      2.58 o 
   4   1   8       41.36       30.97      1.97 o 
   5   1   8        3.23        3.50      0.64 o 
   6   1   8        3.88        6.75      0.86 o 
   7   1   8       74.12       80.26      2.75 o 
   8   1   8       28.81       26.42      3.41 o 
   9   1   8        0.00       -1.58      1.93 o 
  10   1   8        4.64        6.36      3.73 o 
  11   1   8        0.00       -0.08      3.77 o 
  12   1   8        0.24       -1.03      4.10 o 
  13   1   8       11.91        7.65      4.74 o 
  14   1   8       16.32       30.98      5.91 o 
  15   1   8        0.12        1.31      4.95 o 
 -17   2   8        0.74        0.05      3.27 o 
 -16   2   8        1.02        2.15      3.45 o 
 -15   2   8        8.05        7.64      3.13 o 
 -14   2   8        0.11        2.07      3.06 o 
 -13   2   8        0.08        1.22      2.67 o 
 -12   2   8        0.51       -0.19      2.44 o 
 -11   2   8        0.35        0.39      2.24 o 
 -10   2   8        3.86        3.72      2.14 o 
  -9   2   8        1.37        3.02      1.59 o 
  -8   2   8       22.37       18.43      1.81 o 
  -7   2   8       11.46       11.29      1.18 o 
  -6   2   8        0.06        0.60      1.02 o 
  -5   2   8       17.33       20.47      1.01 o 
  -4   2   8       64.16       72.04      1.90 o 
  -3   2   8       70.44       77.61      1.89 o 
  -2   2   8      182.48      181.64      6.15 o 
  -1   2   8        0.31        0.32      1.30 o 
   0   2   8       24.56       24.59      1.24 o 
   1   2   8       15.67       16.89      0.92 o 
   2   2   8       11.90       10.58      0.87 o 
   3   2   8        6.76        7.88      0.86 o 
   4   2   8       29.76       33.52      1.57 o 
   5   2   8       35.37       36.23      1.42 o 
   6   2   8       38.81       39.83      3.10 o 
   7   2   8       18.69       16.84      2.09 o 
   8   2   8        4.50        4.47      1.85 o 
   9   2   8        6.32        2.54      2.00 o 
  10   2   8        4.33        3.53      2.17 o 
  11   2   8       30.00       30.52      3.01 o 
  12   2   8        8.10        6.62      4.43 o 
  13   2   8        0.56        2.98      4.64 o 
  14   2   8        3.18        6.08      4.97 o 
 -17   3   8        7.99        6.53      4.96 o 
 -16   3   8        1.35       -5.16      5.16 o 
 -15   3   8        1.08       -1.33      4.58 o 
 -14   3   8        0.02       -2.02      4.46 o 
 -13   3   8        0.03       -1.58      4.15 o 
 -12   3   8        0.29        1.12      3.62 o 
 -11   3   8        0.62        0.28      2.60 o 
 -10   3   8        0.02        2.73      2.42 o 
  -9   3   8       47.99       40.59      3.12 o 
  -8   3   8       22.95       20.80      1.97 o 
  -7   3   8       26.46       24.56      1.86 o 
  -6   3   8        1.88        2.27      1.19 o 
  -5   3   8        3.32        1.76      1.22 o 
  -4   3   8       77.85       86.00      3.70 o 
  -3   3   8       82.88       86.73      2.50 o 
  -2   3   8      118.82      109.28      4.70 o 
  -1   3   8        1.32        3.22      0.69 o 
   0   3   8        5.31        7.43      0.96 o 
   1   3   8       36.66       38.46      1.39 o 
   2   3   8        1.08        0.60      0.95 o 
   3   3   8        0.43       -0.18      0.98 o 
   4   3   8       38.76       38.31      1.58 o 
   5   3   8       87.16       93.45      2.24 o 
   6   3   8      115.27      128.02      4.67 o 
   7   3   8       30.59       34.38      2.63 o 
   8   3   8        0.01        0.36      2.04 o 
   9   3   8        0.95        0.73      2.21 o 
  10   3   8        1.66        3.25      2.31 o 
  11   3   8        3.86        1.85      2.57 o 
  12   3   8        0.15        2.00      2.54 o 
  13   3   8        0.00        3.96      4.53 o 
  14   3   8        1.04        7.70      4.82 o 
 -16   4   8        2.68        3.02      5.09 o 
 -15   4   8        1.20        1.75      3.37 o 
 -14   4   8        1.92        1.35      3.26 o 
 -13   4   8        0.14       -0.07      3.01 o 
 -12   4   8        3.69        1.82      2.97 o 
 -11   4   8        6.82        8.01      2.91 o 
 -10   4   8       15.95       16.89      2.74 o 
  -9   4   8        0.03       -1.43      2.36 o 
  -8   4   8       12.56       14.11      2.43 o 
  -7   4   8       29.30       28.22      2.00 o 
  -6   4   8       11.33       10.55      1.65 o 
  -5   4   8        5.14        5.94      1.23 o 
  -4   4   8       72.77       70.84      1.88 o 
  -3   4   8       61.09       59.09      2.54 o 
  -2   4   8       17.55       16.50      0.77 o 
  -1   4   8       61.76       59.09      1.41 o 
   0   4   8        2.73        2.90      1.05 o 
   1   4   8       78.86       76.21      1.99 o 
   2   4   8        3.67        4.32      1.17 o 
   3   4   8        4.31        4.27      1.21 o 
   4   4   8        5.46        4.22      1.31 o 
   5   4   8        0.39        0.70      1.72 o 
   6   4   8        0.21        0.46      2.07 o 
   7   4   8       15.55       15.29      2.57 o 
   8   4   8        8.75       11.86      3.28 o 
   9   4   8        1.14        1.36      2.36 o 
  10   4   8        0.37        1.60      2.55 o 
  11   4   8        0.49       -0.45      2.78 o 
  12   4   8        4.04        5.33      2.70 o 
  13   4   8        4.00        0.30      4.87 o 
 -15   5   8        1.89        0.65      5.34 o 
 -14   5   8        0.89       -0.10      3.46 o 
 -13   5   8        3.67        3.95      3.04 o 
 -12   5   8        0.72        1.47      2.85 o 
 -11   5   8        5.63        5.49      2.97 o 
 -10   5   8        6.46        6.40      2.69 o 
  -9   5   8        5.91        6.55      2.61 o 
  -8   5   8        2.48        1.89      2.27 o 
  -7   5   8        2.92        3.55      3.32 o 
  -6   5   8        2.24        2.06      1.93 o 
  -5   5   8       10.48       11.30      2.08 o 
  -4   5   8       43.32       35.24      2.55 o 
  -3   5   8       23.66       23.65      2.33 o 
  -2   5   8       13.52       13.75      1.78 o 
  -1   5   8        0.89        2.04      1.16 o 
   0   5   8       11.72       11.75      0.98 o 
   1   5   8        0.08       -0.08      1.23 o 
   2   5   8        0.35        0.03      1.48 o 
   3   5   8        0.31       -0.17      1.60 o 
   4   5   8       21.46       16.48      2.61 o 
   5   5   8        1.23        1.84      2.40 o 
   6   5   8       24.01       23.16      3.01 o 
   7   5   8        0.11        1.21      2.55 o 
   8   5   8        1.54       -1.77      2.58 o 
   9   5   8        3.73        1.61      2.61 o 
  10   5   8        5.24        3.97      2.66 o 
  11   5   8        1.02       -1.08      2.74 o 
  12   5   8        0.32        1.60      3.09 o 
 -14   6   8        1.85        3.69      4.83 o 
 -13   6   8        0.28       -0.69      3.10 o 
 -12   6   8        0.14        0.61      3.08 o 
 -11   6   8        2.29       -1.05      2.78 o 
 -10   6   8        2.31        2.41      2.85 o 
  -9   6   8       14.04       19.50      3.01 o 
  -8   6   8        6.39        8.74      2.61 o 
  -7   6   8        8.28        7.23      2.49 o 
  -6   6   8        1.60        0.31      2.20 o 
  -5   6   8        4.85        7.55      2.13 o 
  -4   6   8        0.05       -1.38      1.89 o 
  -3   6   8        0.54        0.95      1.84 o 
  -2   6   8       11.93       12.71      1.96 o 
  -1   6   8        1.63        4.60      3.21 o 
   0   6   8        8.89        9.37      2.57 o 
   1   6   8        6.60        5.05      2.44 o 
   2   6   8        1.11        0.10      2.41 o 
   3   6   8        6.31        7.45      2.59 o 
   4   6   8        1.64        2.26      2.52 o 
   5   6   8        1.46        1.93      2.58 o 
   6   6   8       43.32       44.52      3.72 o 
   7   6   8        5.14        3.43      2.92 o 
   8   6   8        0.22       -0.77      2.87 o 
   9   6   8        0.78       -0.34      2.74 o 
  10   6   8        0.02       -2.61      2.98 o 
  11   6   8        0.09       -1.69      3.16 o 
 -11   7   8        1.54       -2.71      4.57 o 
 -10   7   8        1.22       -2.51      4.58 o 
  -9   7   8        4.05       -0.14      4.54 o 
  -8   7   8        5.15        3.12      4.56 o 
  -7   7   8        6.21        2.99      4.63 o 
  -6   7   8        3.01       -1.58      4.43 o 
  -5   7   8        0.71       -1.14      3.93 o 
  -4   7   8        0.00        1.08      3.80 o 
  -3   7   8        0.86       -2.58      3.87 o 
  -2   7   8        1.44       -0.11      3.67 o 
  -1   7   8        2.92        3.52      3.45 o 
   0   7   8        5.85       11.57      3.90 o 
   1   7   8        9.13        5.41      2.80 o 
   2   7   8        2.40        2.76      2.77 o 
   3   7   8       16.46       18.36      4.92 o 
   4   7   8        0.47        1.91      2.92 o 
   5   7   8       11.74       16.08      3.21 o 
   6   7   8        5.34        2.77      3.58 o 
   7   7   8        0.37        0.53      3.06 o 
   8   7   8       13.87       17.83      3.67 o 
   9   7   8        0.64        1.60      3.00 o 
  10   7   8        0.32        3.25      4.43 o 
  11   7   8        1.84        1.23      4.88 o 
  -9   8   8        1.02        1.56      5.14 o 
  -8   8   8        3.66        6.93      4.67 o 
  -7   8   8        6.22        8.07      4.71 o 
  -6   8   8        5.81        9.67      4.85 o 
  -5   8   8        1.79        3.12      4.24 o 
  -4   8   8        0.33        2.71      4.37 o 
  -3   8   8        0.30        0.82      4.29 o 
  -2   8   8        3.77        3.54      4.28 o 
  -1   8   8        1.31        7.68      4.32 o 
   0   8   8        0.39        0.77      4.46 o 
   1   8   8        0.93        0.50      3.08 o 
   2   8   8        1.60        1.62      2.99 o 
   3   8   8       16.87       17.92      3.61 o 
   4   8   8       12.08       10.66      3.46 o 
   5   8   8        0.92        2.13      3.17 o 
   6   8   8        0.32       -0.17      3.19 o 
   7   8   8        4.20        4.40      4.68 o 
   8   8   8        4.87        7.30      4.99 o 
   9   8   8        3.09        5.10      4.72 o 
  -6   9   8        0.73        2.87      4.99 o 
  -5   9   8        0.06        4.20      4.59 o 
  -4   9   8        0.08       -4.04      5.05 o 
  -3   9   8        0.34        4.31      4.68 o 
  -2   9   8        0.01       -1.92      4.36 o 
  -1   9   8        1.65        2.28      4.81 o 
   0   9   8        2.07        2.14      4.97 o 
   1   9   8        0.01       -3.49      3.49 o 
   2   9   8        0.47       -2.08      3.44 o 
   3   9   8        0.22        2.58      4.30 o 
   4   9   8        0.00       -1.70      4.93 o 
   5   9   8        2.93        1.08      4.77 o 
   6   9   8        0.22       -0.38      4.91 o 
   7   9   8        0.00       -2.71      5.11 o 
 -17   1   9        0.12       -4.85      5.22 o 
 -16   1   9        2.07        3.02      6.60 o 
 -15   1   9        0.39        0.90      3.04 o 
 -14   1   9        0.42        1.89      2.91 o 
 -13   1   9        0.50       -0.61      2.52 o 
 -12   1   9        1.50       -1.93      2.42 o 
 -11   1   9        0.20        0.50      2.22 o 
 -10   1   9       10.50        7.73      2.34 o 
  -9   1   9        2.23        1.06      1.97 o 
  -8   1   9       13.65       14.87      2.08 o 
  -7   1   9        0.13       -0.70      1.41 o 
  -6   1   9        5.68        6.02      1.11 o 
  -5   1   9        0.18        0.60      0.90 o 
  -4   1   9       84.84       81.72      1.36 o 
  -3   1   9       54.52       68.17      1.96 o 
  -2   1   9      131.70      126.12      1.57 o 
  -1   1   9        1.63        1.47      1.36 o 
   0   1   9       37.11       43.18      2.59 o 
   1   1   9        6.94        8.95      1.98 o 
   2   1   9        3.87        2.65      1.96 o 
   3   1   9        1.62        2.17      2.12 o 
   4   1   9       17.14       18.32      2.04 o 
   5   1   9        0.06        0.75      1.98 o 
   6   1   9       49.59       50.40      4.58 o 
   7   1   9        3.41        1.90      3.48 o 
   8   1   9        2.88        6.06      3.54 o 
   9   1   9        2.08        4.10      3.56 o 
  10   1   9        3.65        6.36      3.99 o 
  11   1   9        0.48       -1.86      4.00 o 
  12   1   9       13.18       12.62      5.05 o 
  13   1   9        3.05        1.68      4.76 o 
  14   1   9        0.00        1.06      4.74 o 
 -16   2   9        4.55        4.17      3.38 o 
 -15   2   9        1.52        0.15      3.25 o 
 -14   2   9        1.13        0.62      2.97 o 
 -13   2   9        2.19        3.08      2.68 o 
 -12   2   9        5.25        3.94      2.54 o 
 -11   2   9       12.86       11.39      2.56 o 
 -10   2   9       14.04       11.45      2.48 o 
  -9   2   9        0.18       -0.02      2.10 o 
  -8   2   9        0.58        0.83      1.87 o 
  -7   2   9       32.24       36.85      2.43 o 
  -6   2   9       42.33       47.88      1.99 o 
  -5   2   9       19.10       17.55      0.98 o 
  -4   2   9        5.89        5.31      0.60 o 
  -3   2   9       18.16       19.67      1.30 o 
  -2   2   9        6.66        6.23      1.16 o 
  -1   2   9      141.74      148.13      4.72 o 
   0   2   9       20.81       22.59      2.12 o 
   1   2   9       14.60       14.49      1.25 o 
   2   2   9       33.78       34.97      1.29 o 
   3   2   9        2.85        1.87      0.86 o 
   4   2   9        0.05        0.35      0.96 o 
   5   2   9        9.18       10.17      1.43 o 
   6   2   9      102.67      112.04      5.95 o 
   7   2   9       67.90       61.70      5.09 o 
   8   2   9       11.49       13.29      3.93 o 
   9   2   9        0.79       -0.53      3.54 o 
  10   2   9        0.02        3.26      3.92 o 
  11   2   9        2.89        1.17      4.17 o 
  12   2   9        1.04        0.01      4.58 o 
  13   2   9       28.31       34.97      6.43 o 
 -16   3   9        0.02        5.99      5.00 o 
 -15   3   9        5.73        4.15      3.19 o 
 -14   3   9        0.44       -1.99      3.72 o 
 -13   3   9        1.40        2.20      2.68 o 
 -12   3   9        1.63        1.75      2.45 o 
 -11   3   9        0.80       -0.55      2.57 o 
 -10   3   9        6.26        2.53      2.92 o 
  -9   3   9        3.58        3.32      2.19 o 
  -8   3   9        0.41       -0.13      2.01 o 
  -7   3   9        2.12        1.62      1.86 o 
  -6   3   9        8.52       10.03      1.84 o 
  -5   3   9        5.49        5.32      1.08 o 
  -4   3   9        4.09        3.47      0.89 o 
  -3   3   9        4.15        2.55      1.47 o 
  -2   3   9       20.30       19.94      1.88 o 
  -1   3   9        8.25        8.26      1.64 o 
   0   3   9       20.16       21.76      1.87 o 
   1   3   9       41.65       41.47      2.25 o 
   2   3   9        0.78        0.39      1.54 o 
   3   3   9        5.11        4.30      1.66 o 
   4   3   9       15.29       17.56      2.01 o 
   5   3   9       79.45       88.89      3.22 o 
   6   3   9       41.16       38.58      2.63 o 
   7   3   9        2.21        2.59      3.73 o 
   8   3   9       10.66        8.08      3.97 o 
   9   3   9       26.29       24.58      4.63 o 
  10   3   9        5.73        9.66      4.31 o 
  11   3   9        4.96        8.60      4.19 o 
  12   3   9       37.11       58.81      7.03 o 
  13   3   9        1.71        3.06      4.98 o 
 -15   4   9        0.28        2.85      4.80 o 
 -14   4   9        0.13       -1.02      4.74 o 
 -13   4   9        2.54       -1.86      4.71 o 
 -12   4   9        8.05        8.25      4.60 o 
 -11   4   9        0.04       -3.17      4.10 o 
 -10   4   9        0.07       -0.34      3.95 o 
  -9   4   9        5.75        4.00      3.61 o 
  -8   4   9        0.02       -1.38      3.21 o 
  -7   4   9        0.22       -0.11      3.25 o 
  -6   4   9       12.43       10.56      3.68 o 
  -5   4   9       23.98       23.15      3.54 o 
  -4   4   9       34.05       33.68      2.52 o 
  -3   4   9       42.26       39.89      2.62 o 
  -2   4   9       11.01        9.89      1.94 o 
  -1   4   9        5.90        8.36      1.98 o 
   0   4   9        4.42        4.78      1.84 o 
   1   4   9        3.85        5.15      1.84 o 
   2   4   9       22.58       19.88      2.26 o 
   3   4   9       29.85       26.90      2.53 o 
   4   4   9       29.53       31.07      2.72 o 
   5   4   9        5.81        3.13      2.18 o 
   6   4   9        2.51        1.57      2.21 o 
   7   4   9        9.68        8.98      2.35 o 
   8   4   9        7.14        7.12      4.10 o 
   9   4   9        0.71        2.38      4.10 o 
  10   4   9        5.62        3.28      4.75 o 
  11   4   9        0.80        0.15      4.39 o 
  12   4   9        2.18        2.14      4.62 o 
 -14   5   9        0.39        1.61      4.83 o 
 -13   5   9        0.62       -2.38      5.05 o 
 -12   5   9        0.91        0.15      4.43 o 
 -11   5   9        0.00        4.44      4.55 o 
 -10   5   9        0.73        1.63      4.03 o 
  -9   5   9        3.28        3.22      4.15 o 
  -8   5   9        3.97        6.03      3.91 o 
  -7   5   9        1.63        5.00      3.55 o 
  -6   5   9        0.00        0.19      3.63 o 
  -5   5   9        8.29        7.60      3.79 o 
  -4   5   9       13.60        8.55      3.34 o 
  -3   5   9       32.43       32.32      4.01 o 
  -2   5   9       23.91       25.99      2.60 o 
  -1   5   9        1.45        3.40      2.10 o 
   0   5   9        1.01        0.43      2.12 o 
   1   5   9        5.17        5.66      2.15 o 
   2   5   9        1.68        2.13      2.17 o 
   3   5   9        1.65        1.24      2.11 o 
   4   5   9       27.75       27.53      2.97 o 
   5   5   9       71.44       66.97      4.44 o 
   6   5   9        9.91        9.63      2.64 o 
   7   5   9        9.36        5.55      2.64 o 
   8   5   9        5.13        2.57      4.41 o 
   9   5   9        1.90       -2.00      4.55 o 
  10   5   9        0.01       -1.91      4.51 o 
  11   5   9        1.48        2.93      4.91 o 
 -12   6   9        4.25        8.69      5.17 o 
 -11   6   9        0.65       -3.50      4.79 o 
 -10   6   9        9.36        2.15      4.60 o 
  -9   6   9       13.64       10.83      4.80 o 
  -8   6   9       23.35       18.21      4.89 o 
  -7   6   9       30.56       33.76      5.30 o 
  -6   6   9       11.84       10.35      4.22 o 
  -5   6   9        3.63        3.84      3.69 o 
  -4   6   9        4.75        5.57      3.73 o 
  -3   6   9        0.00       -1.70      3.20 o 
  -2   6   9        0.62        0.69      3.39 o 
  -1   6   9        0.37        0.30      2.30 o 
   0   6   9        0.04        0.95      2.36 o 
   1   6   9        0.42        0.51      2.28 o 
   2   6   9        1.25        0.91      2.38 o 
   3   6   9        5.17        3.99      2.55 o 
   4   6   9       24.71       22.33      3.31 o 
   5   6   9        0.39        2.04      2.81 o 
   6   6   9       34.89       36.78      3.70 o 
   7   6   9       19.47       23.65      5.82 o 
   8   6   9        4.32        2.51      4.82 o 
   9   6   9        6.34        6.55      5.14 o 
 -10   7   9        1.23        0.43      5.26 o 
  -9   7   9        0.74       -2.55      5.11 o 
  -8   7   9        1.52       -1.23      4.56 o 
  -7   7   9        3.22        2.21      4.54 o 
  -6   7   9        2.85       -0.46      4.52 o 
  -5   7   9        4.17        4.11      4.18 o 
  -4   7   9        0.59        0.70      4.28 o 
  -3   7   9        1.13        1.10      4.12 o 
  -2   7   9        7.78        8.44      3.92 o 
  -1   7   9        2.82        3.39      2.62 o 
   0   7   9        4.73        5.33      2.98 o 
   1   7   9        9.22        9.74      3.01 o 
   2   7   9        4.08        1.79      4.14 o 
   3   7   9        1.74        2.86      2.77 o 
   4   7   9        9.18        7.65      3.10 o 
   5   7   9        7.51        9.36      3.00 o 
   6   7   9        0.07        2.95      2.88 o 
   7   7   9        0.36        1.36      5.31 o 
  -8   8   9        5.06       12.75      5.41 o 
  -7   8   9        0.07        0.59      4.74 o 
  -6   8   9        2.76       -3.12      4.52 o 
  -5   8   9        9.24       17.38      5.35 o 
  -3   8   9        0.00       -0.28      4.13 o 
  -2   8   9        0.94       12.08      4.65 o 
  -1   8   9        1.12        3.60      3.04 o 
   0   8   9        0.28        1.18      3.22 o 
   1   8   9       10.13       10.76      3.43 o 
   2   8   9        1.86        4.16      2.99 o 
   3   8   9        6.24        4.72      3.23 o 
   4   8   9        0.79        3.53      3.19 o 
   5   8   9        4.33        7.26      5.65 o 
  -4   9   9        1.20        0.00      5.01 o 
  -3   9   9        1.06       -2.60      5.07 o 
  -2   9   9        1.94        6.97      5.05 o 
  -1   9   9        2.83        2.10      5.25 o 
   0   9   9        0.72       -3.44      3.44 o 
   1   9   9        0.79        4.29      5.00 o 
   2   9   9        2.12        6.73      4.87 o 
   3   9   9        1.49        3.86      4.91 o 
 -12   0  10       15.26       12.00      4.06 o 
 -11   0  10        0.28        2.41      3.11 o 
 -10   0  10       24.81       29.22      4.17 o 
  -9   0  10        2.96        2.47      2.90 o 
  -8   0  10        1.93        4.25      2.77 o 
  -7   0  10       32.48       32.17      3.08 o 
   6   0  10       14.90       16.38      3.30 o 
   7   0  10        2.46        1.21      3.10 o 
   8   0  10        6.42        8.14      3.60 o 
 -14   1  10        0.70       -0.85      3.93 o 
 -13   1  10        1.90        0.51      3.95 o 
 -12   1  10        0.00       -3.80      3.80 o 
 -11   1  10        2.09        4.39      3.42 o 
 -10   1  10        0.03       -1.45      3.27 o 
  -9   1  10        4.13        3.85      2.91 o 
  -8   1  10       11.13        9.43      3.07 o 
  -7   1  10       14.69       15.61      2.91 o 
  -6   1  10       22.89       23.44      2.87 o 
  -5   1  10       17.47       22.15      2.61 o 
   2   1  10        9.06        8.06      2.20 o 
   3   1  10        1.81       -0.32      2.36 o 
   4   1  10       62.48       52.19      4.03 o 
   5   1  10       35.26       29.54      3.81 o 
   6   1  10        0.19       -1.22      3.00 o 
   7   1  10        6.14        7.61      3.59 o 
   8   1  10        2.56        2.07      3.65 o 
   9   1  10        0.15       -1.85      3.85 o 
  10   1  10        8.82       12.82      4.43 o 
  11   1  10       10.11       13.36      4.46 o 
  12   1  10        0.38        0.71      4.60 o 
  13   1  10        1.42        4.75      4.73 o 
 -15   2  10        0.08        2.67      4.88 o 
 -14   2  10        4.29        5.12      4.47 o 
 -13   2  10        5.23        3.20      4.21 o 
 -12   2  10        0.00        5.26      3.64 o 
 -11   2  10        1.03        3.75      3.17 o 
 -10   2  10        6.66        8.76      3.67 o 
  -9   2  10       20.81       18.69      3.88 o 
  -8   2  10        2.30        3.12      2.91 o 
  -7   2  10        3.75        2.02      2.94 o 
  -6   2  10       57.70       64.02      4.26 o 
  -5   2  10      185.11      215.71      6.03 o 
  -4   2  10       65.30       76.71      3.72 o 
   1   2  10       20.17       20.05      2.60 o 
   2   2  10       49.93       52.64      3.82 o 
   3   2  10       90.10       89.88      4.88 o 
   4   2  10       32.62       33.12      3.88 o 
   5   2  10       20.79       17.28      3.86 o 
   6   2  10       19.11       13.74      3.68 o 
   7   2  10        1.01        0.20      3.21 o 
   8   2  10        0.11       -2.10      3.89 o 
   9   2  10        0.58        0.36      3.90 o 
  10   2  10        0.12        1.33      4.18 o 
  11   2  10        8.88        7.41      4.98 o 
  12   2  10        1.06       -4.84      4.84 o 
 -14   3  10        0.23        1.72      4.84 o 
 -13   3  10        1.87        1.66      4.38 o 
 -12   3  10        0.50        0.08      3.95 o 
 -11   3  10        0.00       -0.47      3.71 o 
 -10   3  10        3.44        6.65      3.42 o 
  -9   3  10        1.18        0.67      3.37 o 
  -8   3  10        0.88        2.55      3.29 o 
  -7   3  10        0.62        1.25      3.15 o 
  -6   3  10        7.25        5.55      3.05 o 
  -5   3  10       64.65       64.50      4.34 o 
  -4   3  10       17.74       20.38      3.17 o 
  -3   3  10        0.13       -0.78      2.27 o 
  -2   3  10        4.08        7.18      2.23 o 
   0   3  10       12.70       12.37      2.49 o 
   1   3  10       10.70        8.65      2.60 o 
   2   3  10        0.17       -0.56      2.68 o 
   3   3  10       33.31       37.18      4.17 o 
   4   3  10        2.01        2.86      3.10 o 
   5   3  10       13.22       12.11      3.61 o 
   6   3  10        3.59        2.92      3.49 o 
   7   3  10        2.40       -0.75      3.87 o 
   8   3  10        7.89        9.76      4.09 o 
   9   3  10        1.50        0.06      4.14 o 
  10   3  10        1.08        2.04      4.36 o 
  11   3  10        0.63       -2.03      4.94 o 
  12   3  10        0.00       -4.50      5.18 o 
 -13   4  10        3.08       -4.05      4.86 o 
 -12   4  10        0.78        3.49      4.35 o 
 -11   4  10        0.00        1.52      4.01 o 
 -10   4  10        0.07       -2.85      4.00 o 
  -9   4  10        0.23        1.47      3.63 o 
  -8   4  10        0.51       -0.72      3.52 o 
  -7   4  10        1.92        5.21      3.57 o 
  -6   4  10        6.64        7.75      3.44 o 
  -5   4  10        3.21        1.95      3.23 o 
  -4   4  10       10.92       11.32      3.29 o 
  -3   4  10       22.84       21.23      3.46 o 
  -2   4  10        3.18        2.52      2.59 o 
  -1   4  10        0.50        1.45      2.44 o 
   0   4  10        3.28        3.49      2.48 o 
   1   4  10        0.03        1.45      2.88 o 
   2   4  10       11.12       11.83      3.36 o 
   3   4  10       19.58       18.37      3.87 o 
   4   4  10       23.07       25.13      4.41 o 
   5   4  10        9.75        8.96      3.73 o 
   6   4  10        4.58        0.93      3.67 o 
   7   4  10        0.10        0.32      3.62 o 
   8   4  10        0.95       -0.82      4.23 o 
   9   4  10        1.49        1.05      4.45 o 
  10   4  10        4.51       12.53      4.64 o 
  11   4  10        3.89       -1.66      5.01 o 
 -12   5  10        0.05       -4.74      4.74 o 
 -11   5  10        1.05       -2.90      4.33 o 
 -10   5  10        0.42        5.68      4.34 o 
  -9   5  10        3.92        5.57      3.96 o 
  -8   5  10        4.98        3.82      3.84 o 
  -7   5  10        1.33        0.00      3.98 o 
  -6   5  10        0.19        0.94      3.58 o 
  -5   5  10        0.10        1.96      3.56 o 
  -4   5  10        1.63        2.31      3.27 o 
  -3   5  10        2.61        4.83      3.39 o 
  -2   5  10        0.82        1.27      2.90 o 
  -1   5  10        0.39        1.35      3.06 o 
   0   5  10        0.12        0.50      2.73 o 
   1   5  10        0.02        0.12      3.07 o 
   2   5  10        0.22        0.51      3.71 o 
   3   5  10        8.51        8.75      3.70 o 
   4   5  10        8.04       11.45      4.21 o 
   5   5  10        0.44       -2.51      3.92 o 
   6   5  10        0.08        3.58      4.00 o 
   7   5  10        5.36        0.98      4.56 o 
   8   5  10        9.65       11.87      5.04 o 
   9   5  10        1.49        0.92      4.69 o 
 -11   6  10        0.63        0.45      5.25 o 
 -10   6  10        0.01       -5.34      5.34 o 
  -9   6  10        0.05       -4.67      4.67 o 
  -8   6  10        0.19        8.01      3.91 o 
  -7   6  10        0.00       -2.46      4.12 o 
  -6   6  10        0.05       -0.90      4.04 o 
  -5   6  10        1.13        0.97      3.88 o 
  -4   6  10        3.60        5.69      3.80 o 
  -3   6  10        0.80       -0.90      3.74 o 
  -2   6  10        1.92        2.67      3.66 o 
   0   6  10       19.50       19.22      4.49 o 
   1   6  10       10.48       12.94      3.95 o 
   2   6  10       10.19       14.44      4.47 o 
   3   6  10        9.88       10.87      4.24 o 
   4   6  10        0.01       -1.31      4.25 o 
   5   6  10        5.23        5.33      4.39 o 
   6   6  10        1.44        2.59      4.64 o 
   7   6  10        0.05        3.82      4.43 o 
   8   6  10        4.77       -5.17      5.17 o 
  -8   7  10        4.56        7.93      4.94 o 
  -7   7  10        1.53        1.79      4.87 o 
  -6   7  10        3.92        6.27      4.41 o 
  -5   7  10        0.00       -3.71      4.12 o 
  -4   7  10        7.89        7.49      4.43 o 
  -3   7  10        6.29        6.77      4.24 o 
   1   7  10        0.01       -0.59      3.93 o 
   2   7  10        0.13       -0.61      4.21 o 
   3   7  10        2.59        1.03      4.51 o 
   4   7  10       12.54       11.51      4.91 o 
   5   7  10        0.00       -3.61      4.76 o 
   6   7  10        2.62        0.26      4.91 o 
                                                 
